# Supplementary material for: Convergent genomics of longevity in rockfishes highlights the genetics of human life span variation
Source: Sci Adv. 2023 Jan 11;9(2):eadd2743. doi: 10.1126/sciadv.add2743 (PMC9833670; doi:10.1126/sciadv.add2743)
Supplement: Supplementary file 2 — Tables S1 to S7 [file sciadv.add2743_tables_s1_to_s7.zip]

Archive with 1 entries (1 files):
- sciadv.add2743_tables_s1_to_s7.xlsx
