# Supplementary material for: Convergent genomics of longevity in rockfishes highlights the genetics of human life span variation
Source: Sci Adv. 2023 Jan 11;9(2):eadd2743. doi: 10.1126/sciadv.add2743 (PMC9833670; doi:10.1126/sciadv.add2743)
Supplement: Supplementary file 2 — Tables S1 to S7 [file sciadv.add2743_tables_s1_to_s7.zip › sciadv.add2743_tables_s1_to_s7.xlsx]

## Sheet: T1. Species and Sampling
Genus & Species	Common Name	Individuals	Maximum Lifespan (MLSP)	Maximum Length (cm)	Tissue Source(s)	MLSP Reference Source
sebastes aleutianus	Rougheye rockfish	5	205	97	UW	1,2
sebastes alutus	Pacific ocean perch	6	105	53	UW	1,3
sebastes babcocki	Redbanded rockfish	6	106	64	UW, OSU	2
sebastes borealis	Shortraker rockfish	4	157	108	UW	1,2
sebastes crameri	Darkblotched rockfish	5	105	58	UW	4
sebastes diploproa	Splitnose rockfish	6	86	46	UW, OSU	5
sebastes helvomaculatus	Rosethorn rockfish	6	87	41	UW, OSU	2
sebastes maliger	Quillback rockfish	8	90	61	OSU, B.S.	2
sebastes melanops	Black rockfish	6	90	63	B.S.	6,7
sebastes melanostomus	Blackgill rockfish	4	87	61	UW, OSU	8
sebastes pinniger	Canary rockfish	6	84	76	UW, OSU	6,8
sebastes ruberrimus	Yelloweye rockfish	5	118	104	UW	8,2
sebastes auriculatus	Brown rockfish	5	20	56	B.S.	9
sebastes chlorostictus	Greenspotted rockfish	4	33	50	UW, OSU	9
sebastes hopkinsi	Squarespot rockfish	4	19	29	UW, OSU	9
sebastes jordani	Shortbelly rockfish	4	31	32	UW, OSU	9
sebastes rastrelliger	Grass rockfish	3	23	56	B.S., UW	9
sebastes rubrivinctus	Flag rockfish	4	18	51	UW, OSU	9
sebastes rufus	Bank rockfish	5	85	54	UW	10
sebastes glaucus	Gray rockfish	5	19	50	UW	10
sebastes emphaeus	Puget Sound rockfish	5	22	18	UW	10
sebastes semicinctus	Halfbanded rockfish	7	15	25	UW, OSU	11
sebastes umbrosus	Honeycomb rockfish	4	31	29.8	UW	10
Prionotus carolinus	Northern Sea Robin	5	11	38	MBL	12
				UW = University of Washington, Burke Museum of Natural History and Culture
				OSU = Oregon State University Icthyology Collection
Genus & Species	Collection Code	Tissue Source		B.S. = Brittany Schwartzkopf of OSU
sebastes aleutianus	119834	UW		MBL = Marine Biological Laboratory at Woods Hole
sebastes aleutianus	151122	UW
sebastes aleutianus	153342	UW
sebastes aleutianus	153343	UW		MLSP References
sebastes aleutianus	155765	UW	1	Kastelle et al. (ref 8)
sebastes alutus	49120	UW	2	ADF&G (ref 117)
sebastes alutus	110482	UW	3	Calliet et al (ref 118)
sebastes alutus	114062	UW	4	Archibald et al. (ref 119)
sebastes alutus	156847	UW	5	Bennett et al. (ref 120)
sebastes alutus	156849	UW	6	CARE (ref 121)
sebastes alutus	156850	UW	7	Meyer (ref 122)
sebastes auriculatus	804	B.S.	8	Munk (ref 7)
sebastes auriculatus	733	B.S.	9	AnAge (ref 123)
sebastes auriculatus	734	B.S.	10	Love et al (ref 124)
sebastes auriculatus	735	B.S.	11	Shanks and Eckert (ref 125)
sebastes auriculatus	736	B.S.	12	Wong (ref 126)
sebastes babcocki	NOAA15-032-OS2015	OSU
sebastes babcocki	111367	UW
sebastes babcocki	114043	UW
sebastes babcocki	119609	UW
sebastes babcocki	150218	UW
sebastes babcocki	151076	UW
sebastes borealis	47760	UW
sebastes borealis	119591	UW
sebastes borealis	151034	UW
sebastes borealis	153338	UW
sebastes chlorostictus	NOAA15-041-OS2015	OSU
sebastes chlorostictus	113142	UW
sebastes chlorostictus	114034	UW
sebastes chlorostictus	156291	UW
sebastes crameri	NOAA15-012-OS2015	OSU
sebastes crameri	NOAA15-027-OS2015	OSU
sebastes crameri	114055	UW
sebastes crameri	117007	UW
sebastes crameri	119999	UW
sebastes diploproa	NOAA15-031-OS2015	OSU
sebastes diploproa	49357	UW
sebastes diploproa	118643	UW
sebastes diploproa	155903	UW
sebastes diploproa	155908	UW
sebastes diploproa	156108	UW
sebastes emphaeus	48814	UW
sebastes emphaeus	48815	UW
sebastes emphaeus	118559	UW
sebastes emphaeus	119949	UW
sebastes emphaeus	119950	UW
sebastes glaucus	113489	UW
sebastes glaucus	116920	UW
sebastes glaucus	116926	UW
sebastes glaucus	118800	UW
sebastes glaucus	153869	UW
sebastes helvomaculatus	NOAA15-004-OS2015	OSU
sebastes helvomaculatus	116907	UW
sebastes helvomaculatus	119874	UW
sebastes helvomaculatus	119875	UW
sebastes helvomaculatus	119941	UW
sebastes helvomaculatus	119942	UW
sebastes hopkinsi	NOAA15-011-OS2015	OSU
sebastes hopkinsi	150001	UW
sebastes hopkinsi	155388	UW
sebastes hopkinsi	155389	UW
sebastes jordani	NOAA15-010-OS2015	OSU
sebastes jordani	49359	UW
sebastes jordani	114036	UW
sebastes jordani	155949	UW
sebastes maliger	NOAA-GFS2016-43-OS2016	OSU
sebastes maliger	NOAA-GFS2016-44-OS2016	OSU
sebastes maliger	754	B.S.
sebastes maliger	387	B.S.
sebastes maliger	621	B.S.
sebastes maliger	622	B.S.
sebastes maliger	623	B.S.
sebastes maliger	624	B.S.
sebastes melanops	347	B.S.
sebastes melanops	270	B.S.
sebastes melanops	285	B.S.
sebastes melanops	347	B.S.
sebastes melanops	266	B.S.
sebastes melanops	279	B.S.
sebastes melanostomus	NOAA15-039-OS2015	OSU
sebastes melanostomus	113590	UW
sebastes melanostomus	114030	UW
sebastes melanostomus	153459	UW
sebastes pinniger	NOAA15-035-OS2015	OSU
sebastes pinniger	813	B.S.
sebastes pinniger	114063	UW
sebastes pinniger	116953	UW
sebastes pinniger	119943	UW
sebastes pinniger	151071	UW
sebastes rastrelliger	764	B.S.
sebastes rastrelliger	47283	UW
sebastes rastrelliger	114047	UW
sebastes ruberrimus	110224	UW
sebastes ruberrimus	114070	UW
sebastes ruberrimus	119216	UW
sebastes ruberrimus	119924	UW
sebastes ruberrimus	151065	UW
sebastes rubrivinctus	NOAA15-005-OS2015	OSU
sebastes rubrivinctus	NOAA-GFS2016-36-OS2016	OSU
sebastes rubrivinctus	155382	UW
sebastes rubrivinctus	156309	UW
sebastes rufus	49715	UW
sebastes rufus	111749	UW
sebastes rufus	113589	UW
sebastes rufus	114050	UW
sebastes rufus	152190	UW
sebastes semicinctus	NOAA15-018-OS2015	OSU
sebastes semicinctus	114023	UW
sebastes semicinctus	118565	UW
sebastes semicinctus	150010	UW
sebastes semicinctus	150013	UW
sebastes semicinctus	150014	UW
sebastes semicinctus	150590	UW
sebastes umbrosus	114032	UW
sebastes umbrosus	150015	UW
sebastes umbrosus	150016	UW
sebastes umbrosus	156308	UW

## Sheet: T2. Sequencing Coverage
	Stickleback Targets										Medaka Targets										Tetraodon Targets
	All		CDS		CNE		miRNA		UCNE		All		CDS		CNE		miRNA		UCNE		All		CDS		CNE		miRNA		UCNE
Species	Coverage	Depth	Coverage	Depth	Coverage	Depth	Coverage	Depth	Coverage	Depth	Coverage	Depth	Coverage	Depth	Coverage	Depth	Coverage	Depth	Coverage	Depth	Coverage	Depth	Coverage	Depth	Coverage	Depth	Coverage	Depth	Coverage	Depth
aleutianus	0.941504	34.8771	0.931634	35.6326	0.968813	31.8611	0.956538	29.8854	0.982992	50.4173	0.439919	105.702	0.508854	76.6682	0.406144	119.327	1	4.5625	0.95687	47.194	0.708625	22.4848	0.666638	22.3795	0.774498	21.8909	1	34.777	0.967986	41.2648
alutus	0.939885	23.0975	0.931629	23.7313	0.962633	20.6684	0.956249	25.6974	0.976352	33.8471	0.44185	65.1513	0.501939	48.8156	0.412121	72.7531	1	4.65625	0.969056	49.4723	0.695073	14.8863	0.651239	14.8343	0.764133	14.4826	1	22.1638	0.95893	26.8007
auriculatus	0.933033	21.6153	0.921908	21.6515	0.963583	20.7059	0.936928	18.3126	0.98496	37.8175	0.413317	71.6023	0.486301	50.4523	0.377574	81.527	1	4.40625	0.956511	29.1158	0.686477	13.7221	0.640741	13.3643	0.758285	13.7585	1	22.3031	0.967792	28.4805
babcocki	0.941591	32.783	0.93161	32.8626	0.969048	31.48	0.962369	27.7749	0.986519	54.3571	0.44489	95.4714	0.503481	64.2215	0.415948	110.063	1	4.35938	0.946595	51.9185	0.702685	20.7377	0.659012	19.8955	0.771186	21.3281	1	33.1533	0.972971	43.4294
borealis	0.939604	32.2035	0.929323	33.2239	0.967845	28.5542	0.960441	27.2372	0.986743	44.6176	0.439731	95.5358	0.509336	70.1428	0.405612	107.404	1	5.9375	0.966189	57.3485	0.705678	21.6571	0.663692	22.2232	0.771484	20.0242	1	29.9443	0.966573	35.9332
carolinus	0.845834	24.5715	0.825528	21.5017	0.901106	31.9389	0.92917	33.2271	0.947385	59.9067	0.407791	32.5413	0.33357	13.9445	0.440842	41.1356	1	3.09375	0.727479	30.3014	0.518046	11.1698	0.467295	8.01782	0.6007	15.9825	1	39.6028	0.757761	33.7639
chlorostictus	0.932501	21.8226	0.921447	21.9309	0.96285	20.7797	0.961116	17.1279	0.983255	36.4508	0.416644	68.5222	0.488705	50.2711	0.381368	77.082	0.90625	1.35938	0.949701	33.1713	0.690582	13.8524	0.647031	13.4479	0.75891	13.982	1	24.2509	0.959511	28.4135
crameri	0.93338	20.7942	0.922888	20.9428	0.962126	19.6334	0.947335	22.7349	0.98322	35.1185	0.427105	94.2503	0.492565	62.8988	0.394931	108.953	1	6.57812	0.945042	33.4963	0.683978	13.843	0.638066	13.8563	0.755978	13.2657	1	21.8606	0.968374	27.0527
diploproa	0.929998	20.4005	0.918322	20.4062	0.962218	19.7032	0.944493	17.6668	0.980841	34.1554	0.424128	78.0517	0.48697	50.4177	0.393102	90.955	0.984375	0.984375	0.958542	39.5698	0.6874	13.6413	0.639695	13.3861	0.762636	13.5479	1	24.8223	0.97286	26.9939
emphaeus	0.931396	21.7335	0.920211	21.8785	0.962161	20.6392	0.959044	18.2566	0.981656	35.1568	0.431087	107.451	0.496192	59.1232	0.398973	130.029	0.984375	2.25	0.976822	36.6667	0.688041	14.0679	0.642553	13.6402	0.759783	14.2702	1	23.446	0.960038	27.9069
glaucus	0.935435	23.243	0.924538	23.2388	0.965479	22.4905	0.949552	20.1063	0.983473	38.7088	0.421869	85.4785	0.489378	67.3034	0.388574	94.0452	1	2.95312	0.986858	38.9935	0.693645	15.4431	0.648218	15.0215	0.765359	15.5479	1	23.8432	0.963666	31.3588
helvomaculatus	0.926186	18.0484	0.915613	18.2599	0.954815	16.7384	0.947673	14.5747	0.982887	31.8178	0.426793	67.954	0.484412	43.6339	0.398194	79.3252	1	2.29688	0.956511	29.9963	0.679561	11.7402	0.634274	11.8179	0.751044	11.1144	1	15.1115	0.948932	23.3219
hopkinsi	0.931949	19.3922	0.921135	19.4189	0.961526	18.6079	0.949504	15.4673	0.984214	33.6841	0.417812	91.0321	0.482351	56.2377	0.385964	107.316	1	5.75	0.962127	32.6026	0.684339	12.325	0.637754	11.9562	0.757714	12.4244	1	19.324	0.965272	26.0676
jordani	0.932275	22.1979	0.921409	22.0203	0.96216	21.889	0.960971	19.5068	0.98107	39.1117	0.433722	160.871	0.483596	90.6488	0.408636	193.689	1	4.34375	0.980406	55.2846	0.683511	14.751	0.635637	14.2488	0.759112	14.9828	1	25.8955	0.967543	31.1364
maliger	0.934118	23.1874	0.923225	23.3397	0.964011	21.9409	0.947335	17.607	0.984947	39.3054	0.415685	75.0114	0.490058	50.6465	0.379341	86.4072	1	1.21875	0.948387	36.0845	0.691169	14.693	0.64633	14.297	0.76179	14.7956	1	21.2753	0.961589	29.5538
melanops	0.931252	20.5561	0.920236	20.7087	0.961494	19.4111	0.948781	20.2356	0.982269	34.4171	0.415195	95.1245	0.483998	60.2942	0.381361	111.432	1	3.34375	0.964516	34.7223	0.684265	13.1833	0.637829	12.8769	0.758017	13.1923	1	20.7909	0.949569	26.3557
melanostomus	0.936296	24.544	0.92568	24.6312	0.965636	23.5088	0.948155	20.202	0.981737	40.2682	0.425269	82.6444	0.494771	53.6423	0.3912	96.1741	0.625	0.625	0.953644	45.6198	0.697272	16.6068	0.653473	16.5106	0.765662	16.0789	1	20.5575	0.975629	33.4628
pinniger	0.931324	20.1918	0.920212	20.1126	0.961872	19.6753	0.942806	18.754	0.982149	35.3459	0.43568	78.4955	0.497095	52.0064	0.405451	90.8778	1	5.17188	0.932855	37.9816	0.687917	13.0248	0.641981	12.4461	0.760295	13.4584	1	21.5122	0.964303	27.9453
rastrelliger	0.932427	21.0939	0.9213	21.0579	0.963056	20.4861	0.940012	17.9532	0.982692	35.5569	0.416186	67.7733	0.482328	49.3876	0.383724	76.4053	1	3.28125	0.926762	29.7309	0.687015	13.8796	0.641497	13.6064	0.758332	13.7729	1	20.9268	0.970478	28.3758
ruberrimus	0.93554	23.0537	0.924984	23.3406	0.964551	21.5026	0.961453	23.6467	0.983402	37.0023	0.431173	72.4682	0.492865	49.5807	0.400636	83.1854	1	4.82812	0.976344	32.5588	0.692431	14.7664	0.648788	14.4927	0.761005	14.673	1	22.1916	0.959539	28.958
rubrivinctus	0.938932	27.9876	0.928482	27.8311	0.967711	27.4914	0.953021	25.6533	0.985602	47.3826	0.432166	80.5118	0.497449	63.4618	0.399999	88.438	0.96875	4.09375	0.970251	66.3655	0.698807	18.5227	0.65355	17.939	0.770379	18.7964	1	33.9582	0.964829	37.4418
rufus	0.934814	22.1342	0.924272	22.4303	0.963926	20.7083	0.959574	32.2555	0.979864	32.6426	0.427162	105.814	0.492934	63.6084	0.394779	125.567	1	8.625	0.962246	34.6048	0.695245	15.3139	0.650257	15.3474	0.766143	14.7562	1	27.6551	0.965604	27.133
seminictus	0.935544	27.4217	0.924447	27.1777	0.966112	27.1935	0.961646	26.266	0.984544	46.6255	0.433685	100.496	0.497805	62.1727	0.402005	118.394	1	4.89062	0.984946	46.1471	0.695736	17.8249	0.651257	16.9568	0.765713	18.6325	1	35.1847	0.965853	36.3995
umbrosus	0.93224	22.1477	0.920754	22.1216	0.963963	21.483	0.957936	19.6357	0.981294	37.1339	0.424419	79.3269	0.485084	57.609	0.394391	89.5266	1	5.84375	0.960335	33.4649	0.690316	14.8515	0.644783	14.6436	0.761969	14.6094	1	22.4634	0.966435	29.7264
Average	0.930711	23.7124	0.919616	23.7271	0.961196	22.8788	0.951754	22.0744	0.981419	39.6187	0.426803	85.7201	0.485918	56.9662	0.397536	99.1672	0.977865	3.97721	0.950792	40.1005	0.684492	15.2912	0.639233	14.8836	0.755839	15.3903	1	25.2922	0.955918	30.7198

## Sheet: T3. TRACCER Convergent Rate
Human Gene Name	Human Ensembl ID	Fish Gene Name	Fish Ensembl ID	TRACCER p-value	FDR	Evolutionary Pressure
PLA2G10	ENSG00000069764	ZGC:92162	ENSGACG00000014045	2.09605e-05	0.438934	constrained
		TCB1	ENSORLG00000018498	2.43679e-05	0.255144	accelerated
CPSF7	ENSG00000149532	CPSF7	ENSGACG00000015600	2.79818e-05	0.195322	constrained
NHLRC2	ENSG00000196865	NHLRC2	ENSGACG00000006575	7.69241e-05	0.402717	accelerated
MORN5	ENSG00000185681	MORN5	ENSGACG00000017344	8.71462e-05	0.364986	constrained
GPC6	ENSG00000183098	GPC6A	ENSGACG00000015374	0.000111514	0.389203	accelerated
RBBP6	ENSG00000122257		ENSORLG00000008630	0.000113476	0.339472	accelerated
CCDC25	ENSG00000147419	CCDC25	ENSGACG00000006958	0.000122769	0.321363	constrained
OTUD4 (?)			ENSGACG00000018617	0.000133197	0.309921	accelerated
HYOU1	ENSG00000149428	HYOU1	ENSGACG00000020113	0.000141974	0.297308	constrained
CDADC1	ENSG00000102543	CDADC1	ENSGACG00000014883	0.00014786	0.281484	accelerated
SCAF8	ENSG00000213079	SCAF8	ENSGACG00000006909	0.000157565	0.274965	accelerated
ZDHHC5	ENSG00000156599	ZDHHC5B	ENSGACG00000017830	0.000198867	0.320344	constrained
SALL3	ENSG00000256463	SALL3B	ENSGACG00000002533	0.000234283	0.350437	accelerated
PDE10A	ENSG00000112541	PDE10A	ENSGACG00000005227	0.000263814	0.368301	constrained
			ENSTNIG00000005863	0.000295823	0.387176	accelerated
PDZRN4	ENSG00000165966	PDZRN4	ENSGACG00000018864	0.000296235	0.36491	accelerated
HDDC2	ENSG00000111906	HDDC2	ENSTNIG00000010941	0.000305529	0.355449	accelerated
SH3BP5L	ENSG00000175137	SH3BP5LA	ENSGACG00000013391	0.000313375	0.345389	accelerated
BLOC1S2	ENSG00000196072	BLOC1S2	ENSGACG00000001162	0.000315854	0.330714	accelerated
PLA2G12A	ENSG00000123739	PLA2G12A	ENSGACG00000017439	0.000325869	0.324954	constrained
CHCHD4	ENSG00000163528	CHCHD4A	ENSGACG00000009778	0.000348172	0.331412	accelerated
ENPP7	ENSG00000182156	ENPP7	ENSGACG00000014394	0.000367997	0.335053	constrained
MBOAT7	ENSG00000125505	MBOAT7	ENSGACG00000011436	0.000385756	0.336588	constrained
SULT1A3	ENSG00000261052		ENSGACG00000004471	0.000424064	0.355213	constrained
ZEB2	ENSG00000169554	ZEB2B	ENSGACG00000015660	0.000445437	0.358765	accelerated
FILIP1	ENSG00000118407	FILIP1B	ENSGACG00000011776	0.000472593	0.36654	accelerated
HERPUD2	ENSG00000122557	HERPUD2	ENSGACG00000012718	0.000474038	0.35453	accelerated
MICU3	ENSG00000155970	MICU3A	ENSGACG00000018653	0.000540018	0.389949	constrained
SYTL3	ENSG00000164674		ENSGACG00000010022	0.000615703	0.429781	accelerated
NTN3	ENSG00000162068	NTN5	ENSGACG00000019318	0.000615703	0.415917	accelerated
SLC25A29	ENSG00000197119	SLC25A29	ENSGACG00000012925	0.00063274	0.414069	constrained
SNPH	ENSG00000101298		ENSORLG00000002433	0.00063563	0.403355	constrained
PTGER4	ENSG00000171522	PTGER4A	ENSGACG00000006542	0.000697893	0.42984	constrained
			ENSGACG00000008205	0.000701917	0.419967	constrained
SMAD7	ENSG00000101665	SMAD7	ENSGACG00000016510	0.00071906	0.418273	accelerated
			ENSORLG00000019879	0.000726907	0.41141	accelerated
GFOD2	ENSG00000141098	GFOD2	ENSGACG00000015878	0.000739504	0.407525	constrained
			ENSGACG00000013905	0.000769144	0.412991	accelerated
			ENSGACG00000018430	0.000772339	0.404339	constrained
NPTX1	ENSG00000171246		ENSGACG00000018197	0.000785762	0.401333	constrained
			ENSGACG00000000593	0.000794021	0.395895	constrained
RASSF8	ENSG00000123094	RASSF8B	ENSGACG00000018803	0.000794229	0.386789	accelerated
			ENSGACG00000012488	0.000859588	0.409105	constrained
CBL	ENSG00000110395	CBL	ENSGACG00000009060	0.000939713	0.437301	accelerated
HIBCH	ENSG00000198130	HIBCH	ENSGACG00000002609	0.000995264	0.453083	constrained
ITIH1	ENSG00000055957		ENSGACG00000001107	0.000998568	0.444915	accelerated
PDLIM5	ENSG00000163110	PDLIM5B	ENSGACG00000016879	0.000999291	0.435961	accelerated
TGM2	ENSG00000198959		ENSTNIG00000012000	0.00101251	0.432713	accelerated
MSN	ENSG00000147065	MSNA	ENSGACG00000020333	0.00101261	0.424101	constrained
CLDN4	ENSG00000189143	CLDN4 (1 OF MANY)	ENSGACG00000012720	0.00103285	0.424095	constrained
METAP2	ENSG00000111142	METAP2B	ENSGACG00000020059	0.00103533	0.416938	accelerated
TASP1	ENSG00000089123	TASP1	ENSGACG00000004532	0.00104193	0.411682	accelerated
SIRT2	ENSG00000283100	SI:DKEY-103I16.6	ENSGACG00000011838	0.00105484	0.409064	constrained
FASN	ENSG00000169710	FASN	ENSGACG00000002204	0.0011266	0.428949	constrained
PDXK	ENSG00000160209	PDXKA	ENSGACG00000007013	0.00114447	0.427969	accelerated
EML4	ENSG00000143924	EML4	ENSGACG00000012405	0.00116883	0.429413	constrained
TRMT11	ENSG00000066651	TRMT11	ENSGACG00000006060	0.00118535	0.427974	constrained
			ENSTNIG00000003664	0.00123192	0.437249	constrained
REEP2	ENSG00000132563	REEP2	ENSGACG00000018133	0.00123233	0.430105	constrained
TTN	ENSG00000155657		ENSGACG00000000274	0.00125908	0.432235	constrained
SRPK2	ENSG00000135250		ENSGACG00000003832	0.00128345	0.433494	constrained
			ENSGACG00000000247	0.00138472	0.460277	accelerated
TTC13	ENSG00000143643	TTC13	ENSGACG00000006840	0.00138845	0.454307	accelerated
SESTD1	ENSG00000187231	SESTD1	ENSGACG00000002091	0.00139073	0.448049	accelerated
DCC	ENSG00000187323	DCC	ENSGACG00000018284	0.00140105	0.444537	constrained
LECT2	ENSG00000145826	LECT2L	ENSGACG00000010252	0.00146042	0.456458	constrained
LRIG3	ENSG00000139263	LRIG3	ENSGACG00000019115	0.00153735	0.473435	accelerated
		SI:DKEY-46I9.6	ENSGACG00000018908	0.00154819	0.469864	accelerated
ENPEP	ENSG00000138792	ENPEP	ENSGACG00000001963	0.0015486	0.463275	constrained
PTGS1	ENSG00000095303	PTGS1	ENSGACG00000016097	0.00158051	0.46616	constrained
RNF175	ENSG00000145428	RNF175	ENSGACG00000018660	0.00158268	0.460317	accelerated
PPM1N	ENSG00000213889	PPM1J	ENSGACG00000005376	0.00161107	0.462156	accelerated
APIP	ENSG00000149089	APIP	ENSGACG00000017125	0.00163544	0.462807	accelerated
COL22A1	ENSG00000169436	COL22A1	ENSGACG00000008892	0.00167436	0.467505	accelerated
HIST1H2BA	ENSG00000146047		ENSGACG00000002734	0.00168201	0.463459	constrained
MARVELD2	ENSG00000152939	MARVELD2B	ENSGACG00000003797	0.00171226	0.465668	accelerated
KEAP1	ENSG00000079999	KEAP1A	ENSGACG00000009976	0.00183957	0.493877	constrained
PTK6	ENSG00000101213	PTK6B	ENSGACG00000010303	0.00183967	0.487653	constrained
ALDOA	ENSG00000149925	ALDOAA	ENSGACG00000007727	0.00186332	0.487747	constrained
CCSER1	ENSG00000184305	CCSER1	ENSGACG00000007377	0.00187777	0.485463	accelerated
NRIP1	ENSG00000180530	NRIP1B	ENSGACG00000020154	0.00189636	0.484289	accelerated
			ENSGACG00000001799	0.00193546	0.488318	accelerated
TXNDC11	ENSG00000153066		ENSGACG00000019547	0.00194809	0.485654	accelerated
BCAR1	ENSG00000050820	BCAR1	ENSTNIG00000003373	0.00195243	0.481009	constrained
		MALT3	ENSGACG00000010891	0.00198537	0.483436	accelerated
PPP1R21	ENSG00000162869	PPP1R21	ENSGACG00000005491	0.001996	0.48044	accelerated
KLF14	ENSG00000266265	KLF17	ENSGACG00000014465	0.00207582	0.493973	constrained
AKR1C3	ENSG00000196139	ZGC:101765 (1 OF MANY)	ENSGACG00000019770	0.00211185	0.496902	constrained
GATAD2B	ENSG00000143614	GATAD2B	ENSGACG00000000510	0.00215873	0.502288	accelerated
MYBPC2	ENSG00000086967		ENSGACG00000013472	0.00217587	0.500713	constrained
SNX21	ENSG00000124104	SNX21	ENSGACG00000000515	0.00224226	0.510382	accelerated
WIPF1	ENSG00000115935		ENSGACG00000011946	0.0022752	0.512311	constrained
DDR1	ENSG00000230456	DDR2L (1 OF MANY)	ENSGACG00000001872	0.00232579	0.518132	accelerated
E2F8	ENSG00000129173	E2F8	ENSGACG00000017086	0.00233292	0.514249	constrained
MAMDC2	ENSG00000165072		ENSTNIG00000018658	0.00236038	0.514883	constrained
PPFIBP1	ENSG00000110841		ENSTNIG00000012657	0.0023735	0.512406	accelerated
AC002985.1	ENSG00000268193	HOMER3B	ENSGACG00000008041	0.00239869	0.512561	accelerated
			ENSGACG00000012669	0.00241975	0.511839	accelerated
			ENSGACG00000018707	0.00242223	0.50724	constrained
E2F7	ENSG00000165891	E2F7	ENSGACG00000019468	0.00242739	0.503288	accelerated
CYP7B1	ENSG00000172817	CYP7B1	ENSGACG00000001617	0.00242853	0.498587	constrained
DPT	ENSG00000143196	DPT	ENSGACG00000013645	0.00251237	0.510792	accelerated
CAPN7	ENSG00000131375	CAPN7	ENSGACG00000001711	0.00259157	0.521827	accelerated
OVCA2	ENSG00000262664	OVCA2	ENSGACG00000020522	0.00259849	0.518237	accelerated
RAP1A	ENSG00000116473	RAP1AA	ENSGACG00000011886	0.002729	0.539132	accelerated
			ENSTNIG00000015188	0.00276493	0.541126	accelerated
NEMP1	ENSG00000166881	NEMP1	ENSGACG00000010747	0.00276617	0.536355	accelerated
LPAR2	ENSG00000064547	LPAR2B	ENSGACG00000019874	0.00288243	0.553771	constrained
CTSG	ENSG00000100448	GZM3.3	ENSGACG00000007370	0.00291258	0.554477	accelerated
PRUNE1	ENSG00000143363	PRUNE	ENSGACG00000003223	0.00295884	0.558208	accelerated
GAD1	ENSG00000128683	GAD1A	ENSGACG00000005053	0.00297671	0.556564	accelerated
PLCD1	ENSG00000187091	PLCD1A	ENSTNIG00000012741	0.00299374	0.554796	accelerated
SYNJ1	ENSG00000159082	SYNJ1	ENSTNIG00000009940	0.0030177	0.55433	constrained
TRAM2	ENSG00000065308	ZGC:113278	ENSGACG00000015220	0.00303029	0.551803	accelerated
EED	ENSG00000074266	EED	ENSGACG00000014939	0.00310835	0.561138	accelerated
UGCG	ENSG00000148154	UGCG	ENSGACG00000015449	0.00311661	0.557821	constrained
FRMPD4	ENSG00000169933	FRMPD4 (1 OF MANY)	ENSGACG00000015050	0.00315812	0.56046	accelerated
WRNIP1	ENSG00000124535	WRNIP1	ENSGACG00000017821	0.00321677	0.566071	accelerated
TMEM214	ENSG00000119777	TMEM214	ENSGACG00000006995	0.00323298	0.564182	constrained
WNT5B	ENSG00000111186	WNT4B	ENSGACG00000010089	0.00325704	0.563683	accelerated
APP	ENSG00000142192	APPB	ENSTNIG00000013912	0.00328453	0.563782	constrained
INSR	ENSG00000171105	INSRB	ENSGACG00000010475	0.00329731	0.561373	constrained
RBM4B	ENSG00000173914	RBM4.2	ENSGACG00000000821	0.00335234	0.56614	constrained
DBN1	ENSG00000113758	DBN1	ENSGACG00000020805	0.00335389	0.561871	constrained
PSMB2	ENSG00000126067	PSMB2	ENSGACG00000002674	0.0033701	0.560106	constrained
SCP2	ENSG00000116171	SCP2A	ENSGACG00000016189	0.00337072	0.555798	accelerated
TAF1A	ENSG00000143498	TAF1A	ENSGACG00000010065	0.00338621	0.553989	accelerated
GRTP1	ENSG00000139835	GRTP1A	ENSGACG00000015345	0.00344558	0.559333	constrained
CHERP	ENSG00000085872	CHERP	ENSGACG00000002053	0.00351652	0.566457	constrained
SRCIN1	ENSG00000277363		ENSORLG00000014080	0.00354976	0.567447	accelerated
MAPK13	ENSG00000156711	MAPK13	ENSGACG00000004911	0.00357341	0.5669	constrained
WDR70	ENSG00000082068	WDR70	ENSGACG00000016889	0.00361987	0.569953	accelerated
BTG3	ENSG00000154640	BTG3	ENSGACG00000020208	0.00361998	0.565716	accelerated
FAIM2	ENSG00000135472	ZGC:110410	ENSGACG00000006328	0.00365622	0.567147	constrained
PLOD1	ENSG00000083444	PLOD1A	ENSORLG00000018904	0.00368926	0.568065	accelerated
SLC37A2	ENSG00000134955	SLC37A2	ENSGACG00000020750	0.00369742	0.565165	accelerated
KIFC3	ENSG00000140859	KIFC3	ENSGACG00000017572	0.00373025	0.566052	constrained
CLSTN3	ENSG00000139182	CLSTN3	ENSGACG00000009910	0.00373128	0.562135	accelerated
		EVPLA	ENSGACG00000019260	0.00374347	0.559943	constrained
HSPA14	ENSG00000284024	HSPA14	ENSGACG00000019293	0.00377269	0.560311	accelerated
ACAN	ENSG00000157766	ACANB	ENSGACG00000007109	0.00379448	0.559578	constrained
NIP7	ENSG00000132603	NIP7	ENSGACG00000016301	0.00383041	0.560927	constrained
CASKIN1	ENSG00000167971	SI:DKEYP-9D4.3	ENSGACG00000016769	0.00385911	0.561206	constrained
IL17REL	ENSG00000188263	IL17REL	ENSGACG00000018998	0.00396092	0.572039	constrained
NDOR1	ENSG00000188566	NDOR1	ENSGACG00000018526	0.00400491	0.57443	accelerated
			ENSGACG00000020132	0.00406232	0.5787	constrained
STIMATE-MUSTN1	ENSG00000248592	STIMATE	ENSGACG00000009563	0.00407336	0.576354	accelerated
MYOT	ENSG00000120729		ENSGACG00000019633	0.00408493	0.574111	constrained
CTSS	ENSG00000163131	CTSS2.1	ENSGACG00000013470	0.00411415	0.574363	constrained
SAP30L	ENSG00000164576	SAP30L	ENSGACG00000020817	0.00412881	0.572592	constrained
THEM4	ENSG00000159445	THEM4	ENSGACG00000012243	0.00413913	0.570247	constrained
SLC43A1	ENSG00000149150	SLC43A1A	ENSGACG00000017810	0.0041444	0.567242	accelerated
PITPNB	ENSG00000180957		ENSGACG00000005469	0.00420522	0.571828	accelerated
ST3GAL5	ENSG00000115525	ST3GAL5	ENSGACG00000018789	0.00422732	0.571124	constrained
METRNL	ENSG00000176845		ENSGACG00000011749	0.00425106	0.570651	constrained
IFT122	ENSG00000163913	IFT122	ENSTNIG00000017926	0.00428927	0.572112	constrained
SIGMAR1	ENSG00000147955	SIGMAR1	ENSGACG00000017833	0.00432272	0.572925	accelerated
ARAP2	ENSG00000047365		ENSTNIG00000000703	0.0043568	0.573809	accelerated
CD93	ENSG00000125810		ENSTNIG00000018232	0.00436186	0.570885	constrained
TMEM259	ENSG00000182087	TMEM259	ENSGACG00000013380	0.00436413	0.567635	constrained
MRPS28	ENSG00000147586	MRPS28	ENSGACG00000019939	0.00451092	0.583106	accelerated
KCNJ8	ENSG00000121361	KCNJ8	ENSGACG00000001115	0.00454152	0.58346	accelerated
SRPK3	ENSG00000184343	SRPK1A	ENSGACG00000008145	0.00459005	0.586099	constrained
EMC8	ENSG00000131148	EMC8	ENSGACG00000015965	0.00461318	0.585482	accelerated
			ENSGACG00000018922	0.00503352	0.634982	accelerated
HIPK3	ENSG00000110422	HIPK3A	ENSGACG00000003328	0.00504302	0.632371	accelerated
LRRC6	ENSG00000129295	LRRC6	ENSGACG00000015810	0.00505933	0.63064	constrained
PDE3A	ENSG00000172572	PDE3A	ENSGACG00000008742	0.00511003	0.633191	accelerated
			ENSORLG00000018259	0.00511586	0.630184	accelerated
RNF181	ENSG00000168894	RNF181	ENSGACG00000012789	0.00516703	0.632765	accelerated
			ENSGACG00000014639	0.00517516	0.630076	constrained
SFPQ	ENSG00000116560	SFPQ	ENSGACG00000002034	0.00519016	0.628249	constrained
TPH1	ENSG00000129167	TPH1B	ENSGACG00000012591	0.00520957	0.626975	constrained
ASB11	ENSG00000165192	ASB5A	ENSGACG00000016501	0.00531313	0.635785	constrained
SLC6A19	ENSG00000174358		ENSGACG00000007570	0.00538902	0.641202	constrained
		TMEM176L.4	ENSGACG00000013220	0.00541845	0.641061	constrained
			ENSORLG00000019662	0.00543369	0.639252	accelerated
MBLAC1	ENSG00000214309	MBLAC1	ENSGACG00000020082	0.00544891	0.637462	accelerated
UBQLN4	ENSG00000160803	UBQLN4	ENSGACG00000013230	0.00546564	0.635866	constrained
			ENSGACG00000011529	0.00546615	0.632413	constrained
GOSR1	ENSG00000108587		ENSGACG00000020477	0.00551179	0.634189	constrained
SUV39H1	ENSG00000101945	SUV39H1B	ENSGACG00000012784	0.00552264	0.631965	accelerated
SLC16A4	ENSG00000168679	SLC16A4	ENSGACG00000007935	0.00552656	0.628976	constrained
GOLPH3	ENSG00000113384	GOLPH3	ENSGACG00000003881	0.00554339	0.627482	accelerated
C1QTNF5	ENSG00000223953	C1QTNF5	ENSGACG00000009029	0.00560699	0.631269	accelerated
MYL1	ENSG00000168530	MYL1	ENSGACG00000006539	0.00564055	0.631651	constrained
SAMD14	ENSG00000167100		ENSGACG00000014789	0.00567679	0.632328	constrained
ME3	ENSG00000151376	ME3	ENSGACG00000003184	0.00579213	0.641762	accelerated
IMPG2	ENSG00000081148		ENSGACG00000009087	0.00581164	0.640535	accelerated
			ENSGACG00000015153	0.00589993	0.64686	accelerated
MT1HL1	ENSG00000244020	MT2	ENSTNIG00000008823	0.00590561	0.644111	accelerated
			ENSGACG00000000964	0.00593336	0.643785	constrained
IDNK	ENSG00000148057	IDNK	ENSTNIG00000006008	0.00596239	0.6436	accelerated
			ENSORLG00000017165	0.00599068	0.643338	constrained
SAMHD1	ENSG00000101347		ENSGACG00000001630	0.00601964	0.64315	accelerated
CALCR	ENSG00000004948	CALCR	ENSGACG00000006273	0.00604634	0.642723	constrained
SCN4A	ENSG00000007314		ENSGACG00000014830	0.0060864	0.643714	constrained
TDRD1	ENSG00000095627	TDRD1	ENSGACG00000006590	0.00618212	0.650551	accelerated
ANKRA2	ENSG00000164331	ANKRA2	ENSGACG00000015828	0.00621619	0.650866	accelerated
DHX37	ENSG00000150990	DHX37	ENSGACG00000003927	0.00624583	0.650716	accelerated
RAB3B	ENSG00000169213	RAB3B	ENSGACG00000003615	0.00625749	0.648704	accelerated
POLDIP2	ENSG00000004142	POLDIP2	ENSGACG00000005396	0.00626472	0.646254	accelerated
QTRT2	ENSG00000151576	QTRT2	ENSGACG00000003260	0.00630819	0.647548	constrained
NLRP12	ENSG00000142405		ENSTNIG00000003027	0.00637716	0.651434	accelerated
COL11A2	ENSG00000204248	COL11A2	ENSGACG00000000099	0.00641217	0.651831	accelerated
ATP1B1	ENSG00000143153	ATP1B1A	ENSGACG00000013647	0.00642869	0.650353	constrained
			ENSORLG00000004448	0.00649899	0.654305	constrained
LMOD2	ENSG00000170807	LMOD2A	ENSGACG00000008702	0.0065147	0.652748	accelerated
C17orf49	ENSG00000258315		ENSGACG00000000731	0.00656498	0.654654	constrained
VIPR2	ENSG00000106018		ENSGACG00000001845	0.00663571	0.658571	accelerated
TLE3	ENSG00000140332	TLE3 (1 OF MANY)	ENSGACG00000016913	0.00665843	0.657708	constrained
GORASP1	ENSG00000114745		ENSTNIG00000012751	0.00669302	0.658021	accelerated
STK38	ENSG00000112079	STK38A	ENSGACG00000003596	0.00670634	0.65625	accelerated
			ENSGACG00000007723	0.00672781	0.655289	accelerated
			ENSGACG00000006811	0.00673246	0.652706	constrained
YTHDF1	ENSG00000149658	YTHDF1	ENSGACG00000002613	0.00674578	0.650983	constrained
C4A	ENSG00000244731	C4B (1 OF MANY)	ENSORLG00000006961	0.00678366	0.651635	constrained
DCAF4L2	ENSG00000176566		ENSGACG00000012550	0.006794	0.649649	accelerated
CLP1	ENSG00000172409	CLP1	ENSGACG00000017832	0.00679441	0.646735	constrained
CDH22	ENSG00000149654	CDH22	ENSGACG00000005966	0.00682467	0.646676	accelerated
NIPSNAP1	ENSG00000184117		ENSGACG00000020493	0.00682663	0.643948	accelerated
MGA	ENSG00000174197		ENSGACG00000003916	0.00684346	0.642641	constrained
PPM1N	ENSG00000213889	PPM1NA	ENSGACG00000009594	0.00684883	0.640274	accelerated
NDUFS8	ENSG00000110717	NDUFS8	ENSGACG00000017764	0.00685182	0.637707	constrained
TOX2	ENSG00000124191	TOX2	ENSGACG00000006088	0.00686886	0.636464	accelerated
LRRK2	ENSG00000188906	LRRK2	ENSGACG00000009572	0.00690851	0.637318	accelerated
YAP1	ENSG00000137693	YAP1	ENSGACG00000012139	0.00696747	0.639937	accelerated
VEZF1	ENSG00000136451		ENSGACG00000000419	0.0069938	0.639551	constrained
			ENSGACG00000013194	0.00699844	0.637193	constrained
			ENSORLG00000019336	0.00701169	0.635636	constrained
			ENSORLG00000012259	0.00701463	0.633161	constrained
ANKRD50	ENSG00000151458	ANKRD50L	ENSGACG00000002149	0.00709302	0.637489	constrained
GLCE	ENSG00000138604	GLCEB	ENSGACG00000016931	0.00713205	0.638258	accelerated
STRN	ENSG00000115808	STRN	ENSGACG00000019707	0.00713629	0.635919	accelerated
GPR61	ENSG00000156097	GPR61 (1 OF MANY)	ENSGACG00000001011	0.007143	0.63382	constrained
ATXN7L2	ENSG00000162650		ENSGACG00000007817	0.00714527	0.631346	constrained
PEX5L	ENSG00000114757	PEX5LA	ENSGACG00000010027	0.00716623	0.630538	constrained
AP1G2	ENSG00000213983	AP1G2	ENSGACG00000014207	0.00717098	0.628316	constrained
SCYL1	ENSG00000142186	SCYL1	ENSGACG00000017569	0.00721383	0.629437	accelerated
FMR1	ENSG00000102081	FMR1	ENSGACG00000018742	0.0072921	0.633626	constrained
RALYL	ENSG00000184672		ENSGACG00000017009	0.0073207	0.633482	accelerated
OSR1	ENSG00000143867	OSR1	ENSGACG00000020147	0.00737904	0.635903	constrained
SLC47A1	ENSG00000142494		ENSGACG00000018491	0.00738213	0.633563	constrained
PRRC2C	ENSG00000117523	PRRC2C	ENSGACG00000014679	0.00742034	0.634242	constrained
AKR1C3	ENSG00000196139		ENSGACG00000006019	0.00742396	0.631972	accelerated
KCNK16	ENSG00000095981	KCNK16	ENSGACG00000013340	0.00742911	0.62985	constrained
HOXB3	ENSG00000120093	HOXB3A	ENSGACG00000005631	0.00745338	0.62936	constrained
MINDY4	ENSG00000106125	SI:DKEY-30H22.11	ENSGACG00000010129	0.00746205	0.627562	constrained
ATG4B	ENSG00000168397	ATG4B	ENSGACG00000004519	0.00748425	0.626911	accelerated
EIF4ENIF1	ENSG00000184708	EIF4ENIF1	ENSGACG00000001486	0.0076762	0.640428	accelerated
PLXNA1	ENSG00000114554		ENSGACG00000008199	0.00768446	0.638573	constrained
PAK6	ENSG00000137843	PAK6A	ENSGACG00000006398	0.00768653	0.63622	accelerated
PLPP2	ENSG00000141934	PLPP2A	ENSGACG00000009810	0.00774734	0.638729	constrained
ITGB1BP2	ENSG00000147166	ZGC:92429	ENSORLG00000008366	0.00775313	0.636699	accelerated
			ENSGACG00000004669	0.00776046	0.634811	accelerated
EFTUD2	ENSG00000108883	EFTUD2	ENSGACG00000009163	0.00777842	0.633805	accelerated
ARL5B	ENSG00000165997	ARL5C	ENSGACG00000009321	0.00780073	0.633159	accelerated
GPC4	ENSG00000076716	GPC4	ENSGACG00000018656	0.00780991	0.631457	constrained
TCEA3	ENSG00000204219	TCEA3	ENSGACG00000007286	0.0078315	0.630767	accelerated
MYADM	ENSG00000179820	SI:DKEYP-66D1.7	ENSGACG00000017818	0.00787228	0.631622	constrained
OTOP2	ENSG00000183034	OTOP2 (1 OF MANY)	ENSGACG00000010983	0.00788364	0.630119	accelerated
NKTR	ENSG00000114857	NKTR	ENSGACG00000003367	0.00790336	0.629294	accelerated
IGFBP6	ENSG00000167779	IGFBP6B	ENSGACG00000010694	0.00791389	0.627746	accelerated
THBS2	ENSG00000186340	THBS2A	ENSGACG00000005771	0.00791823	0.625719	accelerated
TRMT44	ENSG00000155275	TRMT44	ENSGACG00000019409	0.00793465	0.624659	accelerated
POLR3E	ENSG00000058600	POLR3E	ENSGACG00000002915	0.00796717	0.624871	constrained
CYP1A1	ENSG00000140465	CYP1A	ENSGACG00000014674	0.0079712	0.622854	constrained
NHLH2	ENSG00000177551	NHLH2	ENSGACG00000014053	0.00799494	0.622387	constrained
CCNT2	ENSG00000082258	CCNT2A	ENSGACG00000002186	0.00801033	0.621275	constrained
CACNG3	ENSG00000006116	CACNG3B	ENSGACG00000014338	0.00806753	0.623403	accelerated
MRPS33	ENSG00000090263	MRPS33	ENSGACG00000011418	0.00812463	0.625507	accelerated
IMPA1	ENSG00000133731		ENSTNIG00000000713	0.00813382	0.623921	constrained
BRD2	ENSG00000235307	BRD3A	ENSTNIG00000006043	0.00816294	0.623869	constrained
LOXHD1	ENSG00000167210	LOXHD1B	ENSGACG00000006524	0.00818751	0.623472	accelerated
PCNX3	ENSG00000197136	PCNX3	ENSGACG00000020650	0.00824059	0.62524	constrained
TLR5	ENSG00000187554	TLR5	ENSGACG00000004381	0.00824864	0.623591	accelerated
AC011604.2	ENSG00000257046	SLCO1D1	ENSGACG00000019066	0.00829985	0.625206	accelerated
NDUFAF6	ENSG00000156170	NDUFAF6	ENSGACG00000017747	0.00838814	0.629591	accelerated
UHRF1BP1	ENSG00000065060	UHRF1BP1	ENSGACG00000003278	0.00840693	0.628748	accelerated
SLITRK2	ENSG00000185985	SLITRK2	ENSGACG00000019553	0.00842107	0.627565	constrained
			ENSGACG00000005833	0.0084255	0.625668	accelerated
XYLT2	ENSG00000015532	XYLT2	ENSGACG00000013264	0.00865463	0.640412	constrained
TAL2	ENSG00000186051	TAL2	ENSGACG00000013904	0.00867332	0.639536	accelerated
			ENSGACG00000012904	0.0087076	0.63981	constrained
		ADMP	ENSGACG00000016841	0.00874374	0.640219	accelerated
TBC1D4	ENSG00000136111	TBC1D4	ENSGACG00000001878	0.00877255	0.640091	accelerated
ARSF	ENSG00000062096	GNSB	ENSGACG00000001890	0.00882542	0.641712	accelerated
			ENSGACG00000018086	0.00894994	0.648515	accelerated
			ENSGACG00000000886	0.0089549	0.646636	constrained
FEZ2	ENSG00000171055	SI:CH211-57I17.1	ENSGACG00000013413	0.00898876	0.646851	accelerated
ACLY	ENSG00000131473	ACLYB	ENSGACG00000006221	0.00899764	0.645273	constrained
PZP	ENSG00000126838		ENSGACG00000005067	0.00902841	0.64527	accelerated
RAPGEF5	ENSG00000136237	RAPGEF5 (1 OF MANY)	ENSGACG00000006108	0.0090947	0.647796	constrained
C6orf120	ENSG00000185127	ZGC:77929	ENSGACG00000019781	0.00911184	0.646817	constrained
AMIGO3	ENSG00000176020	AMIGO3	ENSGACG00000003035	0.00913807	0.646487	constrained
			ENSGACG00000006401	0.00914447	0.644762	constrained
MYF6	ENSG00000111046	MYF6	ENSGACG00000020008	0.00915789	0.643542	constrained
TFG	ENSG00000114354	TFG	ENSGACG00000002780	0.00919517	0.644	accelerated
PROM1	ENSG00000007062	PROM1B	ENSGACG00000017039	0.00922749	0.644109	constrained
JDP2	ENSG00000140044	JDP2B	ENSGACG00000010513	0.00924845	0.643428	accelerated
HIVEP2	ENSG00000010818	HIVEP2B	ENSGACG00000011743	0.00925123	0.64149	constrained
SLC6A6	ENSG00000131389	SLC6A6A	ENSGACG00000002717	0.00927736	0.641179	constrained
GCNT4	ENSG00000176928	GCNT4 (1 OF MANY)	ENSGACG00000001255	0.00930245	0.640798	accelerated
			ENSORLG00000019689	0.00932814	0.640461	accelerated
CNNM1	ENSG00000119946	CNNM1 (1 OF MANY)	ENSGACG00000000245	0.00935862	0.640454	accelerated
LUM	ENSG00000139329	LUM	ENSGACG00000019814	0.00953487	0.65039	constrained
			ENSGACG00000009580	0.00955522	0.649662	accelerated
KDM4B	ENSG00000127663	KDM4B	ENSGACG00000008762	0.00956027	0.647902	accelerated
RSBN1L	ENSG00000187257	RSBN1L	ENSGACG00000012053	0.00957545	0.646837	constrained
SOX3	ENSG00000134595	SOX3	ENSGACG00000017181	0.00963038	0.648456	accelerated
DENND1C	ENSG00000205744		ENSGACG00000018858	0.00965496	0.648027	constrained
ARHGEF9	ENSG00000131089	ARHGEF9A	ENSGACG00000018533	0.00968531	0.647988	constrained
GNAI1	ENSG00000127955	GNAIA	ENSGACG00000011916	0.00970793	0.647432	accelerated
			ENSTNIG00000005796	0.00972084	0.646235	constrained
RP9	ENSG00000164610	RP9	ENSGACG00000005861	0.00983875	0.652004	constrained
CAMK2G	ENSG00000148660	CAMK2G2	ENSGACG00000010879	0.00990628	0.654408	constrained
RXFP3	ENSG00000182631		ENSGACG00000003931	0.00993416	0.654186	accelerated
RAPGEF2	ENSG00000109756	RAPGEF2	ENSGACG00000016624	0.00995192	0.653301	accelerated
NAP1L4	ENSG00000205531	NAP1L4B	ENSGACG00000011095	0.0099641	0.652057	constrained
TTLL3	ENSG00000214021		ENSGACG00000009672	0.00998671	0.651501	constrained
CHCHD5	ENSG00000125611		ENSTNIG00000001304	0.0100036	0.650579	accelerated
LTBP4	ENSG00000090006		ENSTNIG00000005930	0.0100093	0.648933	constrained
SYMPK	ENSG00000125755	SYMPK	ENSGACG00000002735	0.010061	0.650267	accelerated
			ENSGACG00000014411	0.0101595	0.654613	constrained
SLC25A1	ENSG00000100075	SLC25A1A	ENSGACG00000020610	0.0101801	0.653931	constrained
WDR53	ENSG00000185798	WDR53	ENSGACG00000009884	0.010187	0.652375	constrained
		COX7A1	ENSGACG00000004963	0.0102075	0.651691	accelerated
CAV3	ENSG00000182533	CAV3	ENSGACG00000000913	0.0102511	0.65249	accelerated
CNR1	ENSG00000118432	CNR1	ENSGACG00000008279	0.0102793	0.652302	constrained
PODN	ENSG00000174348	PODN	ENSGACG00000003347	0.010309	0.652206	constrained
SLC10A7	ENSG00000120519	SLC10A7	ENSGACG00000018618	0.010377	0.654533	accelerated
KCTD1	ENSG00000134504	KCTD1	ENSGACG00000002934	0.0103874	0.653223	accelerated
SHD	ENSG00000105251	SHDA	ENSGACG00000009807	0.0104652	0.656142	constrained
TMPO	ENSG00000120802	TMPOA	ENSTNIG00000007237	0.0104878	0.655597	constrained
CHUK	ENSG00000213341	CHUK	ENSGACG00000006698	0.0104997	0.654386	constrained
H1FNT	ENSG00000187166		ENSGACG00000013927	0.0105219	0.653827	accelerated
FAM189A2	ENSG00000135063		ENSGACG00000000043	0.0105864	0.655888	accelerated
KCNJ16	ENSG00000153822	KCNJ16	ENSGACG00000014456	0.0105957	0.654527	constrained
CAMKV	ENSG00000164076	CAMKVA	ENSGACG00000010570	0.0106002	0.652882	constrained
HPCAL1	ENSG00000115756	NCALDB	ENSGACG00000003684	0.0106055	0.651291	accelerated
FCHSD2	ENSG00000137478	SI:CH211-176G13.8	ENSTNIG00000003715	0.0106405	0.651529	constrained
			ENSTNIG00000004994	0.0106911	0.652719	constrained
			ENSGACG00000000540	0.0108168	0.658471	constrained
			ENSTNIG00000001180	0.0108225	0.656908	accelerated
RTCB	ENSG00000100220	RTCB	ENSGACG00000000586	0.010843	0.656252	accelerated
			ENSGACG00000000270	0.0108951	0.657507	constrained
PLCL2	ENSG00000154822		ENSGACG00000006988	0.0108988	0.655836	constrained
TSEN15	ENSG00000198860	TSEN15	ENSORLG00000008363	0.0108992	0.653981	constrained
C1orf198	ENSG00000119280	SI:CH73-111K22.2	ENSGACG00000006836	0.0109541	0.655399	accelerated
CHRNA6	ENSG00000147434	CHRNA6 (1 OF MANY)	ENSGACG00000017723	0.0109685	0.654388	accelerated
INTS10	ENSG00000104613	INTS10	ENSTNIG00000014212	0.0110709	0.658623	accelerated
RUVBL1	ENSG00000175792	RUVBL1	ENSGACG00000000787	0.0111439	0.661088	accelerated
STK11IP	ENSG00000144589	STK11IP	ENSORLG00000002225	0.0112376	0.664766	constrained
PRG4	ENSG00000116690		ENSGACG00000007505	0.0112481	0.663509	accelerated
RAMP1	ENSG00000132329	ZGC:91818	ENSGACG00000002191	0.0112705	0.662963	constrained
RUNDC3B	ENSG00000105784	RUNDC3B	ENSGACG00000009330	0.0113193	0.663971	constrained
MOB3A	ENSG00000172081	MOB3A	ENSGACG00000007678	0.0113501	0.663916	constrained
BMP2K	ENSG00000138756		ENSTNIG00000006738	0.0113511	0.662127	accelerated
NHS	ENSG00000188158	NHSA	ENSGACG00000013971	0.0114003	0.663147	accelerated
EPM2AIP1	ENSG00000178567		ENSGACG00000017700	0.0114145	0.662136	constrained
ASAP2	ENSG00000151693	ASAP2A	ENSTNIG00000017311	0.0114415	0.661867	accelerated
SOX13	ENSG00000143842	SOX13	ENSGACG00000010931	0.0115567	0.66669	accelerated
GUCY1A2	ENSG00000152402	GUCY1A2	ENSGACG00000008161	0.0115847	0.666469	accelerated
DHRS13	ENSG00000167536	DHRS13A.2	ENSGACG00000003868	0.011726	0.672752	constrained
STOML1	ENSG00000067221	STOML1	ENSGACG00000004724	0.0117292	0.671097	constrained
ASAP2	ENSG00000151693	ASAP2A	ENSGACG00000008955	0.0117722	0.67172	accelerated
ZEB1	ENSG00000148516	ZEB1B	ENSGACG00000001002	0.011829	0.673126	constrained
SSX2IP	ENSG00000117155	SSX2IPA	ENSGACG00000017260	0.0118358	0.671689	constrained
MYO9A	ENSG00000066933	MYO9AA	ENSGACG00000017000	0.0118449	0.670388	accelerated
CHPF2	ENSG00000033100	CHPF2	ENSGACG00000004595	0.0118673	0.669845	constrained
DOP1B	ENSG00000142197	DOP1B	ENSGACG00000003701	0.0118857	0.669079	accelerated
PRKG2	ENSG00000138669	PRKG2	ENSORLG00000017779	0.0119185	0.669129	constrained
RGS11	ENSG00000076344	RGS11	ENSGACG00000016354	0.0119328	0.668143	accelerated
TCF15	ENSG00000125878	TCF15 (1 OF MANY)	ENSGACG00000011390	0.0119584	0.667792	constrained
CAPZB	ENSG00000077549	CAPZB	ENSGACG00000001070	0.0119622	0.666223	accelerated
FANCD2	ENSG00000144554	FANCD2	ENSGACG00000000884	0.012001	0.666612	accelerated
WDCP	ENSG00000163026	WDCP	ENSGACG00000012380	0.0120184	0.665815	accelerated
PTPDC1	ENSG00000158079	PTPDC1A	ENSGACG00000011220	0.0120276	0.664566	constrained
PARD6B	ENSG00000124171	PARD6B	ENSGACG00000004259	0.0120492	0.664007	accelerated
GSPT1	ENSG00000103342	GSPT1	ENSGACG00000004490	0.0120597	0.662843	accelerated
		TRIM69	ENSGACG00000017093	0.0121369	0.665336	accelerated
TBC1D15	ENSG00000121749	TBC1D15	ENSGACG00000007682	0.0121416	0.663858	accelerated
DAXX	ENSG00000204209	DAXX	ENSGACG00000001844	0.0121819	0.664325	constrained
CAPSL	ENSG00000152611	CAPSLB	ENSGACG00000013479	0.012213	0.66429	constrained
CD86	ENSG00000114013		ENSTNIG00000005497	0.0122343	0.663729	constrained
IDE	ENSG00000119912	IDE (1 OF MANY)	ENSORLG00000000774	0.0122999	0.665562	accelerated
			ENSGACG00000003051	0.0123249	0.665198	accelerated
RPS19BP1	ENSG00000187051	RPS19BP1	ENSGACG00000019846	0.012342	0.664407	constrained
CRYBG1	ENSG00000112297		ENSGACG00000013223	0.0123508	0.663175	constrained
POLI	ENSG00000101751	POLI	ENSGACG00000013865	0.0123871	0.66342	accelerated
EPDR1	ENSG00000086289		ENSGACG00000018685	0.012388	0.661777	constrained
LMF1	ENSG00000103227	LMF1	ENSGACG00000005614	0.0124634	0.66411	constrained
MLX	ENSG00000108788	MLX	ENSGACG00000014221	0.0124643	0.662474	accelerated
SLC2A14	ENSG00000173262	SLC2A11L	ENSTNIG00000009123	0.0124665	0.660912	constrained
			ENSORLG00000018902	0.0124804	0.659981	accelerated
POLG	ENSG00000140521	POLG	ENSGACG00000011573	0.0125035	0.659537	accelerated
ZCRB1	ENSG00000139168	ZCRB1	ENSGACG00000018860	0.0125114	0.658293	accelerated
SSH2	ENSG00000141298	SSH2A	ENSORLG00000013907	0.0125825	0.660377	accelerated
MID1	ENSG00000101871	MID1	ENSGACG00000004031	0.0125973	0.659499	accelerated
GULP1	ENSG00000144366	GULP1A	ENSGACG00000002401	0.0126032	0.658162	constrained
TMOD1	ENSG00000136842	TMOD1	ENSGACG00000018597	0.0126483	0.658875	accelerated
TRPM1	ENSG00000134160		ENSGACG00000017508	0.0126573	0.657707	accelerated
		SI:CH211-141O9.10	ENSGACG00000004592	0.012694	0.657984	accelerated
ELP3	ENSG00000134014	ELP3	ENSGACG00000004427	0.0127779	0.660695	constrained
			ENSGACG00000018907	0.0127826	0.659312	constrained
PLXDC2	ENSG00000120594	SI:CH211-106H4.6	ENSGACG00000017025	0.0128144	0.659329	accelerated
GCNA	ENSG00000147174	GCNA	ENSGACG00000018279	0.0128379	0.658916	constrained
EIF4E	ENSG00000151247	EIF4EB	ENSGACG00000005536	0.0128688	0.658891	accelerated
CEP85L	ENSG00000111860	CEP85L	ENSORLG00000015455	0.0128752	0.657611	constrained
GLRA4	ENSG00000188828	GLRA4A	ENSGACG00000017470	0.0128795	0.656226	accelerated
DNAJC19	ENSG00000205981	DNAJC19	ENSGACG00000006076	0.012929	0.657153	accelerated
TCTEX1D1	ENSG00000152760	TCTEX1D1	ENSGACG00000016155	0.0129433	0.656284	constrained
PITPNB	ENSG00000180957	PITPNB	ENSGACG00000011213	0.0130118	0.658167	constrained
C3	ENSG00000125730		ENSTNIG00000018059	0.0130556	0.65879	accelerated
			ENSGACG00000020181	0.0130984	0.659358	constrained
DHX9	ENSG00000135829	DHX9	ENSTNIG00000004369	0.0132033	0.663045	constrained
WNT16	ENSG00000002745	WNT16	ENSGACG00000000657	0.0132372	0.663161	constrained
MED1	ENSG00000125686	MED1	ENSGACG00000006033	0.0133017	0.664798	accelerated
STAG1	ENSG00000118007	STAG1B	ENSGACG00000010839	0.0133469	0.66547	accelerated
BYSL	ENSG00000112578	BYSL	ENSGACG00000001059	0.0133654	0.664809	constrained
COL4A3	ENSG00000169031	COL4A3	ENSGACG00000013912	0.0133657	0.663249	accelerated
CREB3L3	ENSG00000060566		ENSTNIG00000015328	0.013468	0.666747	accelerated
SPINT2	ENSG00000167642	SPINT2	ENSGACG00000001387	0.0136407	0.673701	constrained
DERA	ENSG00000023697	DERA	ENSGACG00000019269	0.0136665	0.673387	accelerated
FBN2	ENSG00000138829		ENSTNIG00000006788	0.0136733	0.672141	constrained
SLX4	ENSG00000188827		ENSGACG00000018746	0.0136824	0.671013	constrained
MPPED2	ENSG00000066382	MPPED2A	ENSGACG00000017073	0.0136954	0.670082	constrained
PHOSPHO1	ENSG00000173868	PHOSPHO1	ENSGACG00000009160	0.0137255	0.669992	accelerated
RLIM	ENSG00000131263	RLIM	ENSGACG00000018243	0.0137526	0.669751	accelerated
			ENSGACG00000000765	0.0137546	0.668295	constrained
RPL21	ENSG00000122026	RPL21	ENSGACG00000003110	0.0137842	0.668182	constrained
CLUL1	ENSG00000079101		ENSGACG00000004107	0.0138649	0.670544	accelerated
EPDR1	ENSG00000086289		ENSORLG00000011204	0.0138913	0.67027	accelerated
			ENSGACG00000000476	0.0139304	0.670612	accelerated
			ENSORLG00000000405	0.0139348	0.669287	accelerated
PSD	ENSG00000059915		ENSGACG00000004207	0.0139695	0.669418	accelerated
		CDH16	ENSGACG00000015392	0.0140053	0.669598	accelerated
LRRCC1	ENSG00000133739	LRRCC1	ENSGACG00000017011	0.0140367	0.669575	constrained
DDX17	ENSG00000100201		ENSGACG00000007357	0.0140614	0.669228	accelerated
HHIPL1	ENSG00000182218		ENSGACG00000020144	0.0141452	0.671687	accelerated
CLDN15	ENSG00000106404	CLDN15LA	ENSGACG00000015781	0.0141657	0.67114	constrained
UCMA	ENSG00000165623	UCMAA	ENSGACG00000019153	0.014222	0.672286	accelerated
			ENSGACG00000014798	0.014246	0.671906	constrained
SPDL1	ENSG00000040275	SPDL1	ENSGACG00000019214	0.0142593	0.671018	accelerated
LRGUK	ENSG00000155530		ENSGACG00000019724	0.0143283	0.672757	accelerated
PSMD12	ENSG00000197170	PSMD12	ENSGACG00000018535	0.0143932	0.67429	accelerated
ATP2C1	ENSG00000017260	ATP2C1	ENSTNIG00000005396	0.0144117	0.673648	accelerated
HSPG2	ENSG00000142798		ENSGACG00000011047	0.014432	0.673097	constrained
KCNH7	ENSG00000184611	KCNH7	ENSGACG00000013914	0.0144487	0.672379	constrained
			ENSORLG00000019979	0.0144978	0.673169	constrained
ITGA11	ENSG00000137809	ITGA11B	ENSGACG00000008030	0.0145002	0.671791	accelerated
CEP170	ENSG00000143702	CEP170AA	ENSGACG00000010618	0.0145106	0.670786	constrained
ALPI	ENSG00000163295	ALPI.1	ENSGACG00000008915	0.0145573	0.671466	accelerated
NXPE3	ENSG00000144815	NXPE3 (1 OF MANY)	ENSGACG00000019512	0.0146827	0.675759	accelerated
CD109	ENSG00000156535	CD109	ENSGACG00000006787	0.0146852	0.674391	constrained
TLCD3B	ENSG00000149926		ENSGACG00000014994	0.0149382	0.684512	constrained
MPPED1	ENSG00000186732	MPPED1	ENSGACG00000019323	0.0149434	0.683253	constrained
PLEKHF1	ENSG00000166289	PLEKHF1 (1 OF MANY)	ENSGACG00000014509	0.0149675	0.682862	constrained
ALG1L	ENSG00000189366	ALG1	ENSGACG00000014943	0.0150402	0.684687	accelerated
PFKFB4	ENSG00000114268	PFKFB4A	ENSGACG00000009822	0.0150485	0.683582	accelerated
VSTM5	ENSG00000214376		ENSGACG00000009412	0.0150559	0.682434	accelerated
EPB41L3	ENSG00000082397		ENSGACG00000001795	0.0151199	0.683856	constrained
SCN2A	ENSG00000136531	SCN1LAA	ENSGACG00000005450	0.0151262	0.682666	constrained
STT3B	ENSG00000163527		ENSGACG00000003131	0.0151437	0.681989	accelerated
KDSR	ENSG00000119537	KDSR	ENSGACG00000013347	0.0151484	0.680734	accelerated
PFDN4	ENSG00000101132	PFDN4	ENSGACG00000011139	0.0151517	0.679425	accelerated
AMOTL2	ENSG00000114019	AMOTL2A	ENSGACG00000003755	0.015194	0.679867	constrained
DOC2A	ENSG00000149927		ENSGACG00000007513	0.015244	0.680649	constrained
			ENSORLG00000003075	0.0152495	0.679445	accelerated
PPHLN1	ENSG00000134283		ENSGACG00000018856	0.0152852	0.67959	accelerated
PTGR2	ENSG00000140043	PTGR2	ENSGACG00000011166	0.0153005	0.678828	constrained
MTMR3	ENSG00000100330	MTMR3	ENSGACG00000013531	0.0153601	0.680035	constrained
DOCK8	ENSG00000107099	DOCK8	ENSTNIG00000017603	0.0154087	0.680745	accelerated
			ENSGACG00000010004	0.0154617	0.681651	constrained
PAK1IP1	ENSG00000111845	PAK1IP1	ENSGACG00000016602	0.0155077	0.682241	constrained
SEC62	ENSG00000008952	SEC62	ENSGACG00000016985	0.0155432	0.68237	accelerated
EDRF1	ENSG00000107938	EDRF1	ENSGACG00000009631	0.0155486	0.681178	accelerated
FOXF2	ENSG00000137273	FOXP1B	ENSGACG00000011839	0.015593	0.681697	constrained
DBNDD2	ENSG00000244274		ENSGACG00000015119	0.0156592	0.683164	constrained
NPR2	ENSG00000159899		ENSGACG00000009808	0.0156695	0.682193	constrained
SWAP70	ENSG00000133789	SWAP70A	ENSGACG00000015680	0.0157476	0.684169	constrained
WDR81	ENSG00000167716	WDR81	ENSTNIG00000016201	0.0157924	0.684696	accelerated
ANKRD34C	ENSG00000235711		ENSGACG00000010857	0.0158155	0.684282	accelerated
CHRND	ENSG00000135902	CHRND	ENSTNIG00000005362	0.0158649	0.685002	accelerated
ZFHX4	ENSG00000091656	ZFHX4	ENSGACG00000002418	0.0158662	0.68365	accelerated
GPR34	ENSG00000171659	GPR34 (1 OF MANY)	ENSGACG00000015061	0.0159274	0.684879	constrained
DCUN1D4	ENSG00000109184	DCUN1D4	ENSGACG00000014197	0.0159313	0.683644	constrained
TBC1D9	ENSG00000109436	TBC1D9	ENSGACG00000017277	0.0159347	0.682388	accelerated
		AND3	ENSGACG00000015438	0.0159556	0.681891	accelerated
WDR47	ENSG00000085433	WDR47A	ENSGACG00000015130	0.0159894	0.681942	accelerated
TNRC6C	ENSG00000078687	TNRC6C2	ENSGACG00000019401	0.0159939	0.680749	constrained
SAMD1	ENSG00000141858	SAMD1B	ENSGACG00000018834	0.0161761	0.687105	accelerated
SMARCD1	ENSG00000066117	SMARCD1	ENSGACG00000005758	0.0162061	0.686988	constrained
CCT2	ENSG00000166226	CCT2	ENSGACG00000014681	0.0164056	0.694039	accelerated
PSIP1	ENSG00000164985	PSIP1	ENSGACG00000017401	0.0164182	0.693172	accelerated
KRT36	ENSG00000126337		ENSGACG00000002989	0.0164573	0.693426	accelerated
SNRPF	ENSG00000139343	SNRPF	ENSGACG00000020055	0.0164812	0.693037	accelerated
PUM2	ENSG00000055917	PUM2	ENSGACG00000009670	0.0164967	0.692298	constrained
ALG14	ENSG00000172339	ALG14	ENSTNIG00000004578	0.0165503	0.693158	accelerated
OSER1	ENSG00000132823	OSER1	ENSGACG00000001582	0.0165662	0.692439	accelerated
CYB561A3	ENSG00000162144	CYB561A3A	ENSGACG00000005409	0.0165674	0.691111	accelerated
CABLES2	ENSG00000149679	CABLES2B	ENSGACG00000010520	0.0165782	0.690188	constrained
FGFR2	ENSG00000066468	FGFR4	ENSGACG00000020799	0.01678	0.697202	constrained
UGT3A1	ENSG00000145626		ENSGACG00000019953	0.0168678	0.699461	accelerated
NRXN1	ENSG00000179915	NRXN1	ENSGACG00000005573	0.0169334	0.700796	accelerated
ADGRG2	ENSG00000173698	SI:DKEY-259J3.5	ENSTNIG00000010013	0.01695	0.7001	constrained
LAMB2	ENSG00000172037	LAMB2L	ENSTNIG00000002527	0.0169549	0.698922	constrained
B3GALT6	ENSG00000176022	B3GALT6	ENSGACG00000007716	0.0169896	0.698977	accelerated
FAM169A	ENSG00000198780		ENSGACG00000001240	0.0169961	0.697873	accelerated
		SI:DKEYP-11E3.1	ENSGACG00000017258	0.0170139	0.697235	constrained
KRT75	ENSG00000170454	SI:DKEY-222F2.1	ENSGACG00000000355	0.0171395	0.701013	constrained
TSSK4	ENSG00000139908		ENSGACG00000016838	0.0171729	0.701008	accelerated
		TLR9	ENSGACG00000010164	0.0171969	0.700624	constrained
SPIC	ENSG00000166211		ENSGACG00000009805	0.0172338	0.700763	constrained
DISP1	ENSG00000154309	DISP1	ENSGACG00000004386	0.017234	0.699413	constrained
ATXN7L2	ENSG00000162650	ATXN7L2A	ENSGACG00000011554	0.0173682	0.703497	constrained
RHAG	ENSG00000112077	RH50	ENSGACG00000002805	0.0173844	0.702794	constrained
			ENSTNIG00000007437	0.0174161	0.702718	constrained
AMOT	ENSG00000126016	AMOT	ENSGACG00000020097	0.017499	0.704707	constrained
ADAM30	ENSG00000134249	ADAM10B	ENSGACG00000006135	0.0175577	0.705712	accelerated
SPIRE1	ENSG00000134278	SPIRE1A	ENSGACG00000005147	0.0177561	0.712321	constrained
SOX5	ENSG00000134532	SOX5	ENSGACG00000019075	0.0177806	0.711939	constrained
MMD2	ENSG00000136297	MMD2B	ENSGACG00000016661	0.01779	0.710956	constrained
SLC12A8	ENSG00000221955	SLC12A8	ENSGACG00000006616	0.0178006	0.710022	accelerated
PPEF2	ENSG00000156194		ENSGACG00000016312	0.0178077	0.708955	accelerated
SMARCA4	ENSG00000127616	SMARCA4A	ENSGACG00000006691	0.0178635	0.70983	constrained
ITPRIP	ENSG00000148841	SI:DKEYP-80C12.4	ENSORLG00000013028	0.0178698	0.708735	accelerated
CD74	ENSG00000019582	CD74A	ENSGACG00000018016	0.0179063	0.708838	accelerated
ARHGEF3	ENSG00000163947	ARHGEF3L	ENSGACG00000009911	0.0179191	0.708007	accelerated
FYB1	ENSG00000082074		ENSTNIG00000009133	0.0179236	0.706853	accelerated
GNG4	ENSG00000168243	GNG4	ENSGACG00000004254	0.017983	0.707861	constrained
CTTNBP2	ENSG00000077063	CTTNBP2	ENSGACG00000009015	0.0180503	0.709178	accelerated
SP9	ENSG00000217236	SP9	ENSGACG00000004757	0.0180578	0.708141	accelerated
LGALS2	ENSG00000100079		ENSGACG00000012631	0.0180695	0.707278	constrained
PISD	ENSG00000241878	PISD	ENSGACG00000015481	0.018119	0.707891	constrained
GPATCH2	ENSG00000092978	SI:CH73-21K16.4	ENSGACG00000013427	0.0181382	0.707322	accelerated
COL2A1	ENSG00000139219	COL2A1B	ENSGACG00000006819	0.0181488	0.706421	accelerated
		ZGC:152891	ENSORLG00000013646	0.0181564	0.705403	accelerated
GALNTL5	ENSG00000106648	GALNT6	ENSGACG00000008590	0.0181604	0.704253	constrained
		HER12	ENSGACG00000006352	0.0182209	0.705294	accelerated
TTC28	ENSG00000100154		ENSTNIG00000013523	0.0182331	0.704463	accelerated
FAM53B	ENSG00000189319	FAM53B	ENSGACG00000009695	0.018255	0.70401	constrained
FKBP3	ENSG00000100442	FKBP3	ENSGACG00000012834	0.0182553	0.702728	accelerated
TIE1	ENSG00000066056	TIE1	ENSGACG00000006730	0.0182688	0.701958	accelerated
			ENSGACG00000001533	0.0182732	0.700839	accelerated
RGS16	ENSG00000143333	RGS5B	ENSGACG00000016127	0.0183252	0.70155	constrained
PLLP	ENSG00000102934	PLLP	ENSGACG00000013906	0.0183524	0.701311	constrained
TIAM1	ENSG00000156299	TIAM1B	ENSGACG00000011727	0.0183764	0.700947	constrained
H3F3B	ENSG00000132475	H3F3B.1	ENSGACG00000005779	0.0184021	0.700651	accelerated
ATP2C1	ENSG00000017260	ATP2C1	ENSGACG00000002968	0.0185536	0.705137	accelerated
HGF	ENSG00000019991	HGFA	ENSGACG00000019791	0.0185633	0.704228	accelerated
CDA	ENSG00000158825	ZGC:103586	ENSGACG00000019255	0.0186179	0.705023	constrained
			ENSGACG00000015186	0.0186248	0.704012	accelerated
PDGFB	ENSG00000100311		ENSGACG00000008313	0.0186273	0.702837	constrained
C4orf48	ENSG00000243449	SI:DKEYP-75H12.5	ENSGACG00000019126	0.0187445	0.705987	accelerated
CALHM1	ENSG00000185933	SI:DKEYP-80C12.5	ENSGACG00000019245	0.0187889	0.706388	accelerated
SLC41A3	ENSG00000114544		ENSGACG00000003711	0.0188034	0.705665	accelerated
		ZGC:154075	ENSGACG00000006426	0.0188342	0.705559	constrained
SHROOM2	ENSG00000146950	SHROOM2	ENSGACG00000014019	0.0189064	0.706998	accelerated
MMP24	ENSG00000125966	MMP24	ENSGACG00000001960	0.0189222	0.706328	accelerated
FAM163B	ENSG00000196990	FAM163BA	ENSGACG00000017407	0.0189998	0.707964	accelerated
			ENSGACG00000011488	0.0190443	0.708362	constrained
DMBT1	ENSG00000187908		ENSGACG00000019004	0.0191352	0.71048	accelerated
		ZGC:113232	ENSORLG00000015661	0.0192213	0.712414	accelerated
SRCIN1	ENSG00000277363	SI:CH211-278A6.1	ENSGACG00000014202	0.0192359	0.711694	accelerated
WDR44	ENSG00000131725	WDR44	ENSGACG00000020710	0.0192923	0.712521	constrained
JAM3	ENSG00000166086	JAM3 (1 OF MANY)	ENSGACG00000020183	0.0193035	0.711681	accelerated
CSDE1	ENSG00000009307	CSDE1	ENSGACG00000004544	0.0193038	0.710442	accelerated
NBAS	ENSG00000151779	NBAS	ENSTNIG00000016310	0.0193914	0.712412	constrained
			ENSGACG00000020069	0.0194342	0.712736	constrained
CDH2	ENSG00000170558	CDH2 (1 OF MANY)	ENSGACG00000013168	0.0194352	0.711524	constrained
CPNE9	ENSG00000144550	CPNE9	ENSGACG00000011335	0.01948	0.71192	constrained
FNDC3B	ENSG00000075420	FNDC3BA	ENSGACG00000010937	0.0194813	0.710729	constrained
FAM168A	ENSG00000054965	FAM168A	ENSGACG00000008193	0.0195391	0.711598	constrained
			ENSGACG00000015274	0.0195629	0.711227	accelerated
FUT9	ENSG00000172461	FUT9A	ENSGACG00000010254	0.019602	0.711414	accelerated
CORO6	ENSG00000167549	CORO6	ENSGACG00000020519	0.0196025	0.710202	accelerated
COG2	ENSG00000135775	COG2	ENSGACG00000009756	0.0196416	0.710387	constrained
ARHGEF10	ENSG00000104728	ARHGEF10	ENSORLG00000017258	0.0197792	0.714132	accelerated
TCF15	ENSG00000125878	TCF15	ENSGACG00000011799	0.0199767	0.720022	accelerated
NSMF	ENSG00000165802	NSMFA	ENSGACG00000017525	0.019997	0.719513	accelerated
QSOX2	ENSG00000165661	QSOX2	ENSTNIG00000006041	0.0201071	0.722236	constrained
CD200	ENSG00000091972		ENSGACG00000014596	0.0201107	0.721126	accelerated
RAB44	ENSG00000255587		ENSGACG00000001475	0.0201119	0.719937	accelerated
GPKOW	ENSG00000068394	GPKOW	ENSGACG00000012127	0.0201363	0.719579	accelerated
UGGT1	ENSG00000136731	UGGT1	ENSGACG00000010029	0.0201517	0.718906	constrained
ASPSCR1	ENSG00000169696	ASPSCR1	ENSGACG00000019046	0.0201583	0.717915	accelerated
GRAP	ENSG00000154016		ENSGACG00000016754	0.020172	0.717184	accelerated
			ENSGACG00000006179	0.0202008	0.716991	accelerated
AP000646.1	ENSG00000285509	TBCELA	ENSGACG00000005051	0.0202137	0.716235	constrained
SNX19	ENSG00000120451	SNX19B	ENSGACG00000000034	0.0202683	0.716958	accelerated
SPIC	ENSG00000166211	SPIC	ENSGACG00000019889	0.020319	0.717539	accelerated
CCDC9B	ENSG00000188549	CCDC9B	ENSTNIG00000017464	0.020466	0.721514	constrained
FDXR	ENSG00000161513	FDXR	ENSGACG00000005231	0.0204786	0.720745	accelerated
SH2D1B	ENSG00000198574	INPPL1B	ENSGACG00000017174	0.0204881	0.71987	accelerated
ESYT2	ENSG00000117868	ESYT2A	ENSTNIG00000007987	0.0205831	0.721995	constrained
SOX6	ENSG00000110693	SOX6	ENSGACG00000015635	0.0206171	0.721978	constrained
TONSL	ENSG00000160949	TONSL	ENSGACG00000009209	0.020618	0.720805	accelerated
REM2	ENSG00000139890		ENSGACG00000001244	0.0206615	0.721121	constrained
COX6A2	ENSG00000156885		ENSGACG00000013583	0.0207564	0.723228	accelerated
AKR1B1	ENSG00000085662	AKR1B1.1	ENSGACG00000018891	0.0207816	0.722903	accelerated
USF2	ENSG00000105698	USF2	ENSGACG00000002481	0.0208451	0.723909	constrained
RPL4	ENSG00000174444	RPL4	ENSGACG00000004968	0.0208707	0.723598	accelerated
EIF2B1	ENSG00000111361	EIF2B1	ENSGACG00000015598	0.0208959	0.723274	constrained
FCGBP	ENSG00000281123		ENSORLG00000006709	0.0209125	0.722655	accelerated
MRC1	ENSG00000260314	MRC1A	ENSGACG00000004079	0.0209237	0.721849	constrained
ETV7	ENSG00000010030	ETV7	ENSGACG00000009831	0.0209522	0.721644	constrained
HINFP	ENSG00000172273	ZGC:112083	ENSGACG00000010410	0.020962	0.720796	accelerated
RPL5	ENSG00000122406	RPL5 (1 OF MANY)	ENSGACG00000015670	0.0209704	0.719905	accelerated
NEIL3	ENSG00000109674	NEIL3	ENSGACG00000016544	0.0209769	0.71895	constrained
CHD2	ENSG00000173575		ENSTNIG00000012692	0.020994	0.718358	accelerated
SLC2A6	ENSG00000160326	SLC2A6	ENSGACG00000014288	0.0210155	0.71792	accelerated
SPI1	ENSG00000066336	SPI1B	ENSGACG00000015525	0.0210415	0.717638	constrained
			ENSGACG00000009211	0.0210518	0.716823	accelerated
SRBD1	ENSG00000068784	SI:CH211-117N7.8	ENSGACG00000010794	0.0210572	0.715841	constrained
AC068580.4	ENSG00000250644		ENSGACG00000008090	0.0211101	0.716479	accelerated
GABRR2	ENSG00000111886		ENSGACG00000013033	0.0211211	0.71569	constrained
SLC2A2	ENSG00000163581	SLC2A2	ENSGACG00000010985	0.0211405	0.715191	constrained
AFAP1L1	ENSG00000157510	AFAP1L1A	ENSGACG00000018467	0.0211645	0.714847	constrained
KCNH2	ENSG00000055118		ENSTNIG00000018931	0.0211733	0.713995	constrained
WDR7	ENSG00000091157	WDR7	ENSGACG00000018248	0.0212058	0.713939	constrained
GDI2	ENSG00000057608	ZGC:112334	ENSGACG00000001195	0.02131	0.716298	accelerated
FIBP	ENSG00000172500	FIBPA	ENSGACG00000017064	0.0213138	0.715275	accelerated
PIK3R3	ENSG00000117461	PIK3R3B	ENSGACG00000005180	0.0213391	0.714978	accelerated
AC006254.1	ENSG00000243696	MUSTN1B	ENSGACG00000009579	0.0213818	0.715266	constrained
PPA1	ENSG00000180817	PPA1A	ENSGACG00000002343	0.0213822	0.714139	accelerated
ADAM30	ENSG00000134249	ADAM10A	ENSGACG00000015819	0.0213966	0.71348	constrained
CMTM7	ENSG00000153551	CMTM7	ENSGACG00000000919	0.0214013	0.712504	constrained
			ENSGACG00000003180	0.0214058	0.711521	constrained
			ENSGACG00000017385	0.0214387	0.711486	constrained
CEP170B	ENSG00000099814	CEP170B	ENSGACG00000006309	0.021439	0.710371	accelerated
SLC9A8	ENSG00000197818	SLC9A8	ENSGACG00000002558	0.0214688	0.710236	constrained
MSH3	ENSG00000113318		ENSTNIG00000005657	0.0214718	0.709214	accelerated
			ENSGACG00000006895	0.0214809	0.708397	accelerated
C3	ENSG00000125730	C3-1	ENSORLG00000011267	0.0214992	0.707886	accelerated
DHRS3	ENSG00000162496	DHRS3B	ENSGACG00000004448	0.0215302	0.707792	accelerated
SIM1	ENSG00000112246	SIM1A	ENSGACG00000014149	0.0215589	0.707625	constrained
DOC2B	ENSG00000272636	DOC2B	ENSGACG00000020848	0.0215724	0.706961	accelerated
ZBTB21	ENSG00000173276	ZBTB21	ENSGACG00000020202	0.0215857	0.706292	accelerated
			ENSORLG00000005811	0.021653	0.707387	accelerated
NDUFA2	ENSG00000131495	NDUFA2	ENSGACG00000020909	0.0216574	0.70643	accelerated
TRMT2A	ENSG00000099899	TRMT2A	ENSGACG00000012965	0.0217097	0.707035	accelerated
COL6A3	ENSG00000163359	COL6A3	ENSORLG00000008197	0.021716	0.706142	constrained
			ENSGACG00000015097	0.0217171	0.705083	accelerated
DST	ENSG00000151914	DST	ENSGACG00000006193	0.021754	0.705188	accelerated
GPR137B	ENSG00000077585	GPR137BB	ENSGACG00000019723	0.0218052	0.705755	constrained
PHLDB2	ENSG00000144824	PHLDB2A	ENSGACG00000020668	0.02181	0.70482	constrained
L3MBTL2	ENSG00000100395	L3MBTL2	ENSGACG00000004829	0.0219158	0.707149	accelerated
ELFN2	ENSG00000166897	ELFN2A	ENSGACG00000000769	0.0219499	0.707159	accelerated
			ENSORLG00000014450	0.021983	0.707136	constrained
SPTBN1	ENSG00000115306		ENSGACG00000019916	0.0220128	0.707009	accelerated
DIS3L	ENSG00000166938	DIS3L	ENSGACG00000017315	0.022056	0.70731	accelerated
CHSY1	ENSG00000131873	CHSY1	ENSGACG00000014084	0.0220869	0.707221	constrained
			ENSORLG00000017172	0.0221202	0.707203	constrained
MVB12B	ENSG00000196814	MVB12BB	ENSGACG00000012009	0.0221426	0.706841	constrained
GRIA3	ENSG00000125675	GRIA4A	ENSGACG00000008129	0.022148	0.705937	accelerated
			ENSGACG00000018260	0.0221654	0.705419	accelerated
AMDHD1	ENSG00000139344	SI:CH73-71D17.1	ENSGACG00000020054	0.0222077	0.705694	accelerated
KIF26B	ENSG00000162849		ENSGACG00000004668	0.0222522	0.706036	constrained
CLUAP1	ENSG00000103351	CLUAP1	ENSGACG00000008694	0.0223114	0.706843	accelerated
			ENSGACG00000014185	0.0223203	0.706056	accelerated
NDUFAF4	ENSG00000123545	NDUFAF4	ENSGACG00000006177	0.0223267	0.705193	accelerated
MUL1	ENSG00000090432	MUL1B	ENSGACG00000011302	0.0223358	0.704418	accelerated
TBC1D12	ENSG00000108239		ENSGACG00000011092	0.0223849	0.704906	accelerated
GNAQ	ENSG00000156052		ENSGACG00000018567	0.0224517	0.705948	constrained
ITIH2	ENSG00000151655	ITIH2	ENSGACG00000020104	0.0224638	0.705269	constrained
IGSF5	ENSG00000183067	NTM	ENSGACG00000020123	0.0224838	0.704841	accelerated
INPP5K	ENSG00000132376	INPP5KA	ENSORLG00000009637	0.0225343	0.705367	constrained
PLXNC1	ENSG00000136040		ENSGACG00000001099	0.0225579	0.705051	accelerated
AL132671.2	ENSG00000282218	GOPC	ENSGACG00000005799	0.0225708	0.704403	accelerated
LYRM1	ENSG00000102897	LYRM1	ENSGACG00000008548	0.0226164	0.704777	accelerated
MAP3K14	ENSG00000006062	ARF2B	ENSGACG00000004334	0.0227425	0.707653	accelerated
RNF220	ENSG00000187147	RNF220B	ENSGACG00000010240	0.0227475	0.70676	constrained
MON1B	ENSG00000103111	MON1BB	ENSGACG00000001246	0.0227981	0.707283	accelerated
			ENSTNIG00000003944	0.02283	0.707224	constrained
PRAF2	ENSG00000243279	PRAF2	ENSGACG00000005654	0.0228442	0.706618	accelerated
RFPL2	ENSG00000128253		ENSGACG00000007924	0.0229502	0.708851	constrained
ALDH5A1	ENSG00000112294	ALDH5A1	ENSGACG00000002960	0.0229758	0.708597	accelerated
AHNAK	ENSG00000124942		ENSGACG00000017697	0.0230536	0.709949	accelerated
			ENSGACG00000011255	0.0230604	0.709116	constrained
NCOA2	ENSG00000140396	NCOA2	ENSGACG00000002822	0.0231713	0.711481	constrained
CCR1	ENSG00000163823		ENSGACG00000006455	0.0231793	0.710683	accelerated
JPH1	ENSG00000104369	JPH1A	ENSGACG00000002744	0.0232016	0.710327	accelerated
AQP1	ENSG00000240583	AQP1A.2	ENSGACG00000017380	0.0232162	0.709738	accelerated
EIF5A2	ENSG00000163577		ENSGACG00000010995	0.0232329	0.709214	constrained
			ENSGACG00000000921	0.0232532	0.7088	accelerated
PHF7	ENSG00000010318		ENSTNIG00000012320	0.0232795	0.708571	accelerated
PTPRN	ENSG00000054356	PTPRNA	ENSTNIG00000016445	0.02329	0.707862	accelerated
ANKIB1	ENSG00000001629	ANKIB1A	ENSGACG00000005220	0.0233066	0.707337	constrained
FAM102B	ENSG00000162636	FAM102BA	ENSGACG00000015158	0.0233232	0.706817	constrained
GMPPA	ENSG00000144591	GMPPAA	ENSGACG00000007062	0.0233779	0.707452	accelerated
COMMD5	ENSG00000170619	COMMD5	ENSGACG00000018730	0.0234257	0.707876	constrained
SNX33	ENSG00000173548	SNX33	ENSGACG00000007474	0.0235319	0.710059	accelerated
ACSL3	ENSG00000123983	ACSL3A	ENSGACG00000000252	0.0235458	0.709457	accelerated
EPAS1	ENSG00000116016		ENSGACG00000002809	0.0235478	0.708497	constrained
MTSS2	ENSG00000132613	MTSS1LA	ENSGACG00000013388	0.0235593	0.707828	constrained
			ENSGACG00000011212	0.023566	0.707015	constrained
CHD2	ENSG00000173575	CHD2	ENSTNIG00000010760	0.0235797	0.706412	accelerated
SSBP4	ENSG00000130511	SSBP4	ENSGACG00000012509	0.0235935	0.705817	accelerated
ACSF2	ENSG00000167107		ENSTNIG00000010428	0.0236265	0.705796	constrained
TANC1	ENSG00000115183	TANC1B	ENSORLG00000016781	0.0236806	0.706405	constrained
			ENSGACG00000011483	0.0236895	0.705665	constrained
OPN4	ENSG00000122375		ENSGACG00000002861	0.0237195	0.705553	constrained
CSF3R	ENSG00000119535		ENSTNIG00000001409	0.023817	0.707449	constrained
AMIGO2	ENSG00000139211		ENSGACG00000019518	0.0238902	0.708617	constrained
			ENSGACG00000001412	0.023943	0.70918	accelerated
APOD	ENSG00000189058		ENSGACG00000016991	0.0239564	0.708576	constrained
MMP1	ENSG00000196611		ENSGACG00000020145	0.023993	0.708656	constrained
AFAP1	ENSG00000196526	AFAP1	ENSGACG00000000961	0.023998	0.707804	accelerated
TMEM120A	ENSG00000189077	TMEM120A	ENSGACG00000020761	0.0240059	0.707043	accelerated
HS3ST1	ENSG00000002587	HS3ST1	ENSGACG00000017567	0.024039	0.707025	constrained
WAPL	ENSG00000062650	WAPLA	ENSGACG00000010307	0.0240443	0.706188	constrained
TCP11L2	ENSG00000166046	TCP11L2	ENSGACG00000019838	0.0240449	0.705217	accelerated
BRD8	ENSG00000112983	BRD8	ENSGACG00000018659	0.0240543	0.704506	accelerated
SNX32	ENSG00000172803	SI:DKEY-28N18.9	ENSORLG00000014588	0.0241529	0.706404	constrained
NEBL	ENSG00000078114		ENSTNIG00000003175	0.0241588	0.705592	constrained
C18orf32	ENSG00000177576	C18ORF32	ENSGACG00000016486	0.0241774	0.705152	constrained
COL18A1	ENSG00000182871	COL18A1A	ENSGACG00000002269	0.0241872	0.704457	constrained
CA5B	ENSG00000169239	CA5A	ENSGACG00000003213	0.0242489	0.705271	accelerated
WDYHV1	ENSG00000156795	WDYHV1	ENSTNIG00000002025	0.0242632	0.70471	constrained
		ZGC:172121	ENSGACG00000013681	0.0242977	0.704734	constrained
CEP57L1	ENSG00000183137	CEP57L1	ENSGACG00000008882	0.0243318	0.704746	constrained
AICDA	ENSG00000111732	AICDA	ENSGACG00000010521	0.024366	0.704764	constrained
PTGDR2	ENSG00000183134	PTGDR2	ENSGACG00000019960	0.0244305	0.705653	accelerated
DOCK3	ENSG00000088538		ENSGACG00000002671	0.0245055	0.706847	accelerated
TCTN1	ENSG00000204852		ENSGACG00000000997	0.0245256	0.706451	accelerated
CHRNB1	ENSG00000170175	CHRNB1	ENSGACG00000019943	0.0245295	0.705594	accelerated
RALYL	ENSG00000184672		ENSGACG00000004991	0.0245548	0.705353	accelerated
POLL	ENSG00000166169	POLL	ENSGACG00000018272	0.0245838	0.705219	accelerated
HGH1	ENSG00000235173	HGH1	ENSGACG00000004030	0.0246575	0.706366	accelerated
EML1	ENSG00000066629	EML1	ENSGACG00000008621	0.0246851	0.70619	accelerated
FBXL19	ENSG00000099364	SI:CH211-214J8.12	ENSGACG00000010753	0.0247399	0.706793	accelerated
MTMR9	ENSG00000104643	MTMR9	ENSGACG00000010859	0.0248288	0.708366	accelerated
FDPS	ENSG00000160752	FDPS	ENSGACG00000011874	0.0248671	0.708494	accelerated
CHRM2	ENSG00000181072	CHRM2B	ENSGACG00000011914	0.0249022	0.70853	accelerated
NXPE3	ENSG00000144815		ENSGACG00000019508	0.0250237	0.711018	accelerated
			ENSORLG00000020277	0.0250426	0.710593	constrained
DCBLD1	ENSG00000164465		ENSGACG00000007401	0.0250576	0.710057	constrained
			ENSTNIG00000003188	0.0251166	0.710766	accelerated
CYSLTR1	ENSG00000173198	CYSLTR1	ENSGACG00000018579	0.0251171	0.709821	accelerated
LTB4R2	ENSG00000213906	LTB4R2A	ENSGACG00000018963	0.0252692	0.713157	constrained
LCT	ENSG00000115850		ENSGACG00000002240	0.025303	0.713149	accelerated
BZW1	ENSG00000082153	BZW1A	ENSGACG00000015646	0.0253046	0.712237	constrained
PHYHD1	ENSG00000175287	PHYHD1	ENSGACG00000016040	0.0253281	0.71194	accelerated
MSX2	ENSG00000120149		ENSGACG00000018675	0.0254757	0.71513	constrained
AOC1	ENSG00000002726	AOC1	ENSGACG00000001050	0.0254972	0.714775	constrained
RAG2	ENSG00000175097	RAG2	ENSGACG00000011461	0.0255259	0.714623	accelerated
NR1H3	ENSG00000025434	NR1H3	ENSGACG00000017167	0.025536	0.713952	constrained
			ENSGACG00000015809	0.0255964	0.714686	constrained
LIPI	ENSG00000188992	LIPIB	ENSGACG00000012869	0.0256143	0.714233	accelerated
DNAH5	ENSG00000039139	DNAH5	ENSGACG00000006485	0.0256426	0.714071	accelerated
			ENSGACG00000017203	0.0256754	0.714036	constrained
MRPL40	ENSG00000185608		ENSGACG00000003987	0.0257345	0.714729	constrained
EPM2AIP1	ENSG00000178567		ENSTNIG00000003831	0.0257764	0.714944	constrained
ERLEC1	ENSG00000068912	ERLEC1	ENSGACG00000005596	0.0257974	0.71458	accelerated
VCP	ENSG00000165280	VCP	ENSGACG00000009640	0.0258135	0.714081	constrained
PCMTD1	ENSG00000168300	PCMTD1	ENSGACG00000017945	0.0258252	0.713465	constrained
EPB41L4B	ENSG00000095203	EPB41L4B	ENSGACG00000009175	0.0258475	0.71314	accelerated
FAM160B1	ENSG00000151553	FAM160B1	ENSGACG00000003758	0.0258821	0.713155	constrained
ACY3	ENSG00000132744	ACY3	ENSTNIG00000006054	0.0258909	0.712459	constrained
RHOT1	ENSG00000126858	RHOT1A	ENSGACG00000012363	0.0259783	0.713925	accelerated
VSIR	ENSG00000107738		ENSGACG00000006635	0.0259974	0.713513	accelerated
NOP2	ENSG00000111641	NOP2	ENSTNIG00000008046	0.0260529	0.714102	accelerated
SEC13	ENSG00000157020	SEC13	ENSTNIG00000002764	0.0260705	0.713649	accelerated
MYRF	ENSG00000124920	MYRF	ENSTNIG00000016074	0.02621	0.716531	accelerated
CEP78	ENSG00000148019		ENSGACG00000006143	0.0262159	0.71576	accelerated
PHTF2	ENSG00000006576	PHTF2	ENSGACG00000019660	0.0262183	0.714893	constrained
MGAT3	ENSG00000128268	MGAT3B	ENSTNIG00000018828	0.0262704	0.71538	constrained
			ENSGACG00000000649	0.0263081	0.715479	constrained
BTN2A1	ENSG00000112763		ENSGACG00000018648	0.0264393	0.718113	accelerated
ANGPT2	ENSG00000091879	ANGPT2A	ENSGACG00000006549	0.0264527	0.717547	constrained
ACTR3	ENSG00000115091		ENSGACG00000001577	0.0264702	0.717091	accelerated
MTMR1	ENSG00000063601	MTMR1A	ENSGACG00000000751	0.0264748	0.716291	accelerated
RAB19	ENSG00000146955	RAB19	ENSGACG00000010965	0.026489	0.715751	constrained
CLDN1	ENSG00000163347	CLDN1	ENSGACG00000015972	0.0265142	0.715509	constrained
TXLNA	ENSG00000084652	TXLNA	ENSGACG00000009140	0.0265387	0.715248	accelerated
RASSF7	ENSG00000099849		ENSGACG00000017627	0.0265435	0.714456	accelerated
DMBX1	ENSG00000197587	DMBX1A	ENSGACG00000015618	0.0265471	0.713636	accelerated
TULP4	ENSG00000130338	TULP4A	ENSGACG00000008851	0.0265674	0.713267	constrained
			ENSORLG00000012562	0.0265791	0.712667	constrained
GPRC5A	ENSG00000013588		ENSGACG00000007173	0.0265799	0.711777	constrained
SLITRK5	ENSG00000165300	SLITRK5B	ENSGACG00000004074	0.026672	0.713332	constrained
CELSR1	ENSG00000075275	CELSR1A	ENSGACG00000019020	0.0266739	0.712471	constrained
CNOT11	ENSG00000158435	CNOT11	ENSGACG00000007941	0.0267502	0.713599	constrained
SEC61A2	ENSG00000065665		ENSGACG00000000830	0.0268004	0.714029	accelerated
NRP2	ENSG00000118257	NRP2A	ENSORLG00000005395	0.0268099	0.713374	accelerated
CCNB1IP1	ENSG00000100814	SI:CH211-212K18.11	ENSGACG00000019232	0.026832	0.713056	constrained
PLEKHG6	ENSG00000008323		ENSGACG00000010195	0.0268493	0.712613	accelerated
			ENSGACG00000010933	0.0268895	0.712775	accelerated
			ENSORLG00000011630	0.0269252	0.712819	constrained
CENPE	ENSG00000138778		ENSTNIG00000010280	0.0269313	0.712081	constrained
DES	ENSG00000175084	DESMA	ENSGACG00000006376	0.0269975	0.712931	constrained
CRLF1	ENSG00000006016	CRLF1B	ENSGACG00000012496	0.0270876	0.71441	constrained
LOXHD1	ENSG00000167210	LOXHD1A	ENSGACG00000016133	0.0270971	0.713762	accelerated
			ENSGACG00000014801	0.0271238	0.713568	constrained
AP001273.2	ENSG00000284057	MED17	ENSGACG00000013203	0.0271739	0.713989	accelerated
			ENSORLG00000000518	0.0272141	0.714149	accelerated
CCDC151	ENSG00000198003	CCDC151	ENSGACG00000019131	0.0272493	0.714177	constrained
ANKRD33B	ENSG00000164236	ANKRD33BB	ENSGACG00000014533	0.0272567	0.713479	accelerated
SLC35C1	ENSG00000181830	SLC35C1	ENSGACG00000017116	0.0273795	0.715798	constrained
			ENSGACG00000002665	0.0274595	0.716995	constrained
WNT7A	ENSG00000154764	WNT7AA	ENSGACG00000011183	0.0275387	0.718167	constrained
			ENSGACG00000019972	0.0275899	0.718607	accelerated
GNB3	ENSG00000111664	GNB3A	ENSGACG00000009868	0.027595	0.717847	accelerated
ABCF1	ENSG00000204574	ABCF1	ENSGACG00000001388	0.0276199	0.717603	accelerated
ACTC1	ENSG00000159251	ZGC:86709	ENSGACG00000010421	0.0276416	0.717276	constrained
			ENSGACG00000017081	0.0276489	0.716579	accelerated
ARHGDIB	ENSG00000111348		ENSORLG00000012994	0.0277332	0.717874	constrained
CHRNA6	ENSG00000147434	CHRNA6 (1 OF MANY)	ENSGACG00000018392	0.0277575	0.717618	accelerated
ADAMTS9	ENSG00000163638	ADAMTS9	ENSGACG00000009317	0.0278454	0.719002	accelerated
SNX1	ENSG00000028528	SNX1A	ENSGACG00000007291	0.0278994	0.719509	constrained
ST6GAL1	ENSG00000073849	ST6GAL1	ENSGACG00000020829	0.0280748	0.723143	accelerated
LARP7	ENSG00000174720	LARP7	ENSGACG00000019618	0.0280808	0.722408	accelerated
C14orf119	ENSG00000179933	SI:CH211-14A17.11	ENSGACG00000014060	0.0280983	0.72197	constrained
TTC28	ENSG00000100154		ENSGACG00000000321	0.0281186	0.721608	accelerated
PAX7	ENSG00000009709		ENSGACG00000019792	0.0281206	0.720774	constrained
TNRC6B	ENSG00000100354	TNRC6B	ENSGACG00000004573	0.0281693	0.721141	constrained
FKBP9	ENSG00000122642	FKBP9	ENSGACG00000004796	0.0282003	0.721052	constrained
SMPDL3A	ENSG00000172594	SMPDL3A	ENSGACG00000012080	0.0282045	0.720281	accelerated
FAM167B	ENSG00000183615	FAM167B	ENSGACG00000007241	0.0282213	0.719833	constrained
MNT	ENSG00000070444	MNTA	ENSGACG00000008790	0.0282381	0.719384	accelerated
FAM43A	ENSG00000185112	FAM43A	ENSGACG00000009337	0.0282419	0.718607	constrained
SS18L2	ENSG00000008324	SS18L2	ENSGACG00000014918	0.0282547	0.71806	accelerated
DDX5	ENSG00000108654	DDX5	ENSGACG00000019254	0.0282664	0.717486	accelerated
CDV3	ENSG00000091527	CDV3	ENSGACG00000004751	0.0283281	0.718183	accelerated
		KLHL33	ENSGACG00000018934	0.0284133	0.719471	constrained
DMBX1	ENSG00000197587	DMBX1B	ENSGACG00000011864	0.0284259	0.718921	constrained
			ENSGACG00000019581	0.0284608	0.718935	accelerated
LGALS8	ENSG00000116977	LGALS8B	ENSGACG00000006717	0.0285322	0.719872	accelerated
			ENSGACG00000000008	0.0286018	0.720757	accelerated
NXPH4	ENSG00000182379	NXPH4	ENSGACG00000006441	0.0286043	0.719955	accelerated
ICAM3	ENSG00000076662		ENSGACG00000019559	0.0286575	0.720428	accelerated
GTSF1	ENSG00000170627		ENSGACG00000010783	0.0286674	0.719813	constrained
SARS	ENSG00000031698	SARS	ENSGACG00000004044	0.0286712	0.719047	accelerated
OTOG	ENSG00000188162	OTOG	ENSTNIG00000018794	0.028784	0.721011	constrained
DGKQ	ENSG00000145214	DGKQ	ENSGACG00000016877	0.0287845	0.720162	constrained
ENTPD6	ENSG00000197586	ENTPD6	ENSGACG00000012144	0.0287922	0.719497	constrained
			ENSGACG00000001385	0.0289127	0.721647	accelerated
CIPC	ENSG00000198894	CIPCB	ENSGACG00000012672	0.028934	0.721318	accelerated
MAPRE3	ENSG00000084764	MAPRE3B	ENSGACG00000007011	0.0290456	0.723239	constrained
PIH1D1	ENSG00000104872	PIH1D1	ENSGACG00000006615	0.0290615	0.722776	accelerated
OSBPL3	ENSG00000070882	OSBPL3A	ENSGACG00000007208	0.0291014	0.722909	accelerated
			ENSGACG00000014117	0.029106	0.722167	constrained
LRP2	ENSG00000081479	LRP2A	ENSGACG00000005232	0.0292133	0.723971	constrained
HEYL	ENSG00000163909		ENSGACG00000004308	0.0292252	0.72341	accelerated
MFSD2A	ENSG00000168389	MFSD2AA	ENSGACG00000006661	0.029267	0.723589	constrained
ASCL1	ENSG00000139352	ASCL1A	ENSGACG00000020048	0.0293659	0.725179	constrained
ZMYND8	ENSG00000101040	PRKCBP1L	ENSGACG00000015209	0.0294393	0.726135	constrained
MACO1	ENSG00000204178	SI:DKEY-12H9.6	ENSGACG00000009860	0.0295007	0.726792	constrained
			ENSGACG00000010208	0.0295207	0.726431	constrained
IL24	ENSG00000162892	IL19L	ENSGACG00000000393	0.0295286	0.725774	accelerated
CERS5	ENSG00000139624	CERS5	ENSORLG00000006833	0.0296517	0.727943	constrained
		VTG3	ENSGACG00000009490	0.0296541	0.72715	constrained
MAFA	ENSG00000182759	MAFAA	ENSGACG00000005347	0.0296576	0.726387	accelerated
TACC2	ENSG00000138162		ENSGACG00000005068	0.029675	0.725962	accelerated
KBTBD13	ENSG00000234438	SI:CH211-253P14.2	ENSGACG00000008835	0.029722	0.726263	accelerated
RFPL2	ENSG00000128253		ENSGACG00000015434	0.0297608	0.726366	accelerated
ESYT3	ENSG00000158220		ENSGACG00000002350	0.029773	0.725818	accelerated
TRIM67	ENSG00000119283		ENSGACG00000006882	0.029796	0.725532	constrained
MCF2	ENSG00000101977	MCF2B	ENSTNIG00000006322	0.0298379	0.725709	accelerated
OPRL1	ENSG00000125510	OPRL1	ENSGACG00000010479	0.0299146	0.726731	accelerated
		CCDC187	ENSGACG00000012372	0.0299941	0.727818	constrained
LRRC47	ENSG00000130764	LRRC47	ENSGACG00000005550	0.0301683	0.731197	accelerated
IDO2	ENSG00000188676		ENSORLG00000005762	0.0301777	0.730579	accelerated
WNT9A	ENSG00000143816	WNT9A	ENSGACG00000017431	0.0302186	0.730724	accelerated
UGT3A1	ENSG00000145626		ENSGACG00000019954	0.030222	0.729964	accelerated
CD22	ENSG00000012124		ENSGACG00000001705	0.0302265	0.729233	accelerated
PFDN5	ENSG00000123349	PFDN5	ENSGACG00000000681	0.0302624	0.729257	constrained
SNAI1	ENSG00000124216	SNAI1A	ENSGACG00000010147	0.0304191	0.732191	constrained
ARHGAP32	ENSG00000134909	ARHGAP32B	ENSGACG00000020180	0.0305442	0.734359	constrained
IGF1R	ENSG00000140443	IGF1RB	ENSGACG00000014729	0.0305917	0.734658	constrained
MAP3K12	ENSG00000139625	MAP3K12	ENSGACG00000003194	0.0305971	0.733945	accelerated
CBX5	ENSG00000094916	CBX5	ENSGACG00000009433	0.0305993	0.733157	constrained
APPL1	ENSG00000157500	APPL1	ENSGACG00000003834	0.0306339	0.733147	accelerated
LIX1	ENSG00000145721	LIX1	ENSGACG00000009749	0.0307052	0.734016	accelerated
RNF7	ENSG00000114125	RNF7	ENSGACG00000007590	0.0307123	0.733349	accelerated
DNAJB2	ENSG00000135924	DNAJB2	ENSGACG00000006408	0.0307734	0.733969	constrained
			ENSGACG00000016606	0.0307895	0.733519	accelerated
ZFP62	ENSG00000196670		ENSGACG00000018816	0.030798	0.732888	constrained
MST1R	ENSG00000164078	MST1RB	ENSGACG00000012007	0.0308263	0.732729	accelerated
RIN2	ENSG00000132669	RIN2 (1 OF MANY)	ENSGACG00000016274	0.03087	0.732935	constrained
SATB2	ENSG00000119042		ENSGACG00000014437	0.0309116	0.733092	accelerated
DTNA	ENSG00000134769	DTNA	ENSGACG00000017909	0.0310007	0.734374	accelerated
LRRC27	ENSG00000148814		ENSTNIG00000000261	0.0310012	0.733554	accelerated
			ENSGACG00000000646	0.0310249	0.733287	accelerated
SLC16A1	ENSG00000155380	SLC16A1A	ENSGACG00000005350	0.0310305	0.732592	constrained
TMEM144	ENSG00000164124	TMEM144B	ENSGACG00000016577	0.0310486	0.732195	constrained
PKD1L3	ENSG00000277481	PKD1B	ENSTNIG00000004457	0.0311135	0.732899	accelerated
SKP1	ENSG00000113558	SKP1	ENSGACG00000020884	0.0311217	0.73227	accelerated
CCP110	ENSG00000103540		ENSGACG00000011429	0.0311751	0.732703	constrained
			ENSORLG00000010990	0.0311946	0.732338	accelerated
CYB561	ENSG00000008283	CYB561	ENSGACG00000005261	0.0312332	0.732423	constrained
RGS9BP	ENSG00000186326	RGS9BP	ENSGACG00000001956	0.0312965	0.733088	constrained
TECPR1	ENSG00000205356	TECPR1B	ENSGACG00000012103	0.0313108	0.732603	accelerated
RMI1	ENSG00000178966	RMI1	ENSTNIG00000006004	0.0314794	0.735726	constrained
CDK5R1	ENSG00000176749		ENSGACG00000006504	0.0315258	0.735988	accelerated
GTF3C2	ENSG00000115207	GTF3C2	ENSGACG00000012142	0.0315475	0.735674	constrained
EYS	ENSG00000188107		ENSGACG00000006061	0.0315484	0.734877	constrained
			ENSGACG00000001344	0.0315526	0.734159	accelerated
HAS1	ENSG00000105509	HAS1	ENSGACG00000007496	0.0315737	0.733834	constrained
		EEVS	ENSGACG00000011871	0.0315804	0.733176	accelerated
			ENSORLG00000013353	0.0316187	0.733253	accelerated
ITGA3	ENSG00000005884	ITGA3B	ENSORLG00000004209	0.0317242	0.734886	accelerated
NDE1	ENSG00000072864		ENSGACG00000014967	0.0319086	0.738341	accelerated
CREB5	ENSG00000146592	CREB5B	ENSGACG00000008212	0.0319138	0.737646	accelerated
TRAF2	ENSG00000127191	TRAF2A	ENSGACG00000005251	0.031984	0.738454	accelerated
CASP8AP2	ENSG00000118412		ENSGACG00000006239	0.0319981	0.737964	constrained
SLC44A1	ENSG00000070214		ENSGACG00000018031	0.0320276	0.737832	constrained
ARPIN-AP3S2	ENSG00000250021	ARPIN	ENSTNIG00000003851	0.0320289	0.737053	accelerated
SPATC1L	ENSG00000160284		ENSTNIG00000018419	0.0320646	0.737062	accelerated
OMP	ENSG00000254550	OMPA	ENSGACG00000013293	0.0320873	0.736776	accelerated
BCAM	ENSG00000187244	BCAM	ENSORLG00000014054	0.0320979	0.736213	accelerated
			ENSGACG00000013478	0.0321344	0.736244	constrained
TMX2-CTNND1	ENSG00000254462	TMX2A	ENSGACG00000017825	0.0321417	0.735606	accelerated
NCLN	ENSG00000125912	ZGC:109965	ENSGACG00000008713	0.0321817	0.735718	accelerated
STRIP1	ENSG00000143093	STRIP1	ENSGACG00000001029	0.0322081	0.735517	accelerated
PEBP1	ENSG00000089220	PEBP1	ENSGACG00000014227	0.0322162	0.734902	accelerated
			ENSORLG00000017256	0.0322389	0.734619	constrained
ATP23	ENSG00000166896	ATP23	ENSGACG00000019114	0.0322407	0.733862	accelerated
DNAJB8	ENSG00000179407	DNAJB6A	ENSGACG00000014834	0.0322592	0.733485	constrained
SNX5	ENSG00000089006	SNX5	ENSGACG00000004673	0.0323775	0.735377	accelerated
PAQR3	ENSG00000163291	PAQR3B	ENSGACG00000017750	0.0324216	0.735581	accelerated
ATP13A2	ENSG00000159363	ATP13A2	ENSGACG00000005124	0.0324449	0.735313	accelerated
PHKB	ENSG00000102893	PHKB (1 OF MANY)	ENSGACG00000014912	0.0325292	0.736426	constrained
			ENSGACG00000001347	0.0325895	0.736994	constrained
FBXO10	ENSG00000147912	FBXO10	ENSTNIG00000017811	0.0325902	0.736216	accelerated
			ENSTNIG00000001636	0.0325907	0.735434	constrained
			ENSGACG00000010890	0.0325966	0.734775	constrained
PRDX3	ENSG00000165672	PRDX3	ENSGACG00000003133	0.0326175	0.734454	accelerated
LAMA3	ENSG00000053747	LAMA3	ENSTNIG00000015225	0.0327516	0.736682	constrained
ESRRG	ENSG00000196482		ENSTNIG00000016303	0.0327605	0.736092	accelerated
MALT1	ENSG00000172175	MALT2	ENSTNIG00000015469	0.0327822	0.735789	accelerated
PPP3CC	ENSG00000120910	PPP3CCB	ENSGACG00000001184	0.0328634	0.736823	constrained
			ENSGACG00000011025	0.032933	0.737594	constrained
NAV1	ENSG00000134369	NAV1 (1 OF MANY)	ENSTNIG00000015036	0.0330019	0.738346	constrained
		TRIM47	ENSGACG00000020570	0.0330384	0.738376	constrained
ATN1	ENSG00000111676		ENSGACG00000010011	0.033071	0.738315	constrained
SLC23A2	ENSG00000089057	SI:DKEY-106N21.1	ENSGACG00000009345	0.0330899	0.73795	accelerated
UXS1	ENSG00000115652	UXS1	ENSGACG00000003038	0.0330947	0.737273	constrained
APBA2	ENSG00000034053	APBA2B	ENSGACG00000015592	0.0331945	0.738709	accelerated
			ENSGACG00000019974	0.0332106	0.738283	accelerated
HDAC4	ENSG00000068024		ENSGACG00000014564	0.0332252	0.737826	accelerated
HMGCL	ENSG00000117305	HMGCL	ENSGACG00000007098	0.0332343	0.737245	constrained
DEDD2	ENSG00000160570	DEDD1	ENSGACG00000009481	0.0332355	0.736491	accelerated
			ENSGACG00000007391	0.0332673	0.736416	accelerated
APOH	ENSG00000091583	APOH (1 OF MANY)	ENSGACG00000018516	0.0332676	0.735645	accelerated
MMS19	ENSG00000155229	MMS19	ENSGACG00000004915	0.0332914	0.735396	accelerated
			ENSGACG00000011439	0.0333244	0.73535	constrained
SF1	ENSG00000168066	SF1	ENSGACG00000000826	0.0333637	0.735441	constrained
POR	ENSG00000127948	PORB	ENSGACG00000007695	0.0334064	0.735609	constrained
BCL2	ENSG00000171791	BCL2B	ENSGACG00000013368	0.0334336	0.735433	constrained
CASR	ENSG00000036828	V2RX1	ENSORLG00000005648	0.0334675	0.735408	constrained
OLFM1	ENSG00000130558		ENSGACG00000010670	0.0334734	0.734767	constrained
TRPC4AP	ENSG00000100991	TRPC4APA	ENSGACG00000010137	0.0335357	0.735363	constrained
MYOZ2	ENSG00000172399	MYOZ2B	ENSGACG00000017804	0.0335556	0.73503	accelerated
PRTFDC1	ENSG00000099256	HPRT1L	ENSGACG00000012191	0.0335564	0.734278	accelerated
RUBCNL	ENSG00000102445	RUBCNL	ENSGACG00000008127	0.0337734	0.738256	constrained
RRH	ENSG00000180245	RRH	ENSGACG00000001957	0.0337991	0.738047	accelerated
		CCR12A	ENSGACG00000014579	0.0338254	0.737852	constrained
			ENSGACG00000014493	0.0338707	0.73807	constrained
NOXO1	ENSG00000196408		ENSGACG00000009233	0.0338887	0.737696	constrained
C1QTNF12	ENSG00000184163	C1QTNF12	ENSGACG00000011209	0.0339088	0.737366	accelerated
S100P	ENSG00000163993	S100P	ENSGACG00000020061	0.0339097	0.736621	constrained
RBBP5	ENSG00000117222	RBBP5	ENSGACG00000004043	0.0339272	0.736237	accelerated
TMEM26	ENSG00000196932	TMEM26A	ENSGACG00000010587	0.0339886	0.736806	constrained
TRIM45	ENSG00000134253	TRIM45	ENSGACG00000008289	0.0340123	0.736559	constrained
HAPLN3	ENSG00000140511	HAPLN3 (1 OF MANY)	ENSGACG00000016853	0.0340775	0.737207	accelerated
CNTNAP3C	ENSG00000283378		ENSGACG00000006258	0.0340973	0.736875	accelerated
ZHX2	ENSG00000178764	ZHX2A	ENSGACG00000005611	0.0341412	0.737063	constrained
SEMA4F	ENSG00000135622		ENSGACG00000019881	0.0341506	0.736506	constrained
		LHB	ENSGACG00000011475	0.0342355	0.737577	constrained
C8G	ENSG00000176919	C8G	ENSGACG00000002477	0.0342369	0.73685	constrained
			ENSGACG00000010531	0.0342528	0.736436	accelerated
APP	ENSG00000142192	APPB	ENSGACG00000003424	0.0342662	0.735968	constrained
SPIRE1	ENSG00000134278	SPIRE1	ENSGACG00000004577	0.0342768	0.73544	accelerated
STX17	ENSG00000136874	STX17	ENSGACG00000009041	0.0342874	0.734916	accelerated
TAS1R2	ENSG00000179002		ENSGACG00000006510	0.0343053	0.734547	accelerated
DDHD1	ENSG00000100523	DDHD1B	ENSGACG00000005668	0.0343785	0.735362	accelerated
TOM1L2	ENSG00000175662	TOM1L2	ENSGACG00000009286	0.0343955	0.734976	constrained
GABRG3	ENSG00000182256	GABRG3 (1 OF MANY)	ENSGACG00000013771	0.034415	0.734643	accelerated
			ENSGACG00000019966	0.0344664	0.734992	accelerated
EIF2S1	ENSG00000134001	EIF2S1B	ENSGACG00000008569	0.034467	0.734255	accelerated
FAM102B	ENSG00000162636	FAM102BB	ENSGACG00000006422	0.0344675	0.73352	constrained
LRRC31	ENSG00000114248	LRRC31	ENSTNIG00000004565	0.0345172	0.733833	accelerated
FSD1L	ENSG00000106701		ENSGACG00000015512	0.0345843	0.734512	accelerated
EPHA2	ENSG00000142627	EPHA2A	ENSGACG00000012225	0.0346414	0.734979	constrained
ASTL	ENSG00000188886		ENSTNIG00000018786	0.0346548	0.734521	constrained
THNSL2	ENSG00000144115	THNSL2	ENSGACG00000018492	0.0346637	0.733965	accelerated
LPAR6	ENSG00000139679	LPAR6B	ENSGACG00000020380	0.0346643	0.733237	accelerated
ZC3HC1	ENSG00000091732	ZC3HC1	ENSGACG00000019706	0.0347579	0.734476	accelerated
			ENSGACG00000003226	0.034766	0.733905	constrained
			ENSGACG00000010269	0.0348022	0.733931	accelerated
C1orf50	ENSG00000164008	ZGC:112255	ENSGACG00000011063	0.0348185	0.733536	accelerated
CIZ1	ENSG00000148337		ENSGACG00000016651	0.0348891	0.734283	constrained
			ENSGACG00000005836	0.0349095	0.733976	constrained
LGALS12	ENSG00000133317	LGALS3B	ENSGACG00000003990	0.0349104	0.733259	constrained
MVB12B	ENSG00000196814	MVB12BA	ENSGACG00000018329	0.0349126	0.73257	constrained
SERPINE2	ENSG00000135919	SERPINE2	ENSGACG00000000219	0.0349564	0.732754	constrained
		TDH	ENSGACG00000010817	0.0350101	0.733146	accelerated
ARID4A	ENSG00000032219	ARID4A	ENSGACG00000004018	0.0350554	0.733362	accelerated
GAREM1	ENSG00000141441	GAREM	ENSGACG00000001969	0.0350667	0.732865	constrained
DBI	ENSG00000155368	DBI	ENSGACG00000001512	0.0351147	0.733137	accelerated
UNC5D	ENSG00000156687	UNC5DA	ENSGACG00000015844	0.0351279	0.732682	constrained
ARHGEF25	ENSG00000240771	ARHGEF25B	ENSGACG00000000714	0.0351799	0.733038	constrained
DNAH5	ENSG00000039139	DNAH5	ENSORLG00000003542	0.0351966	0.732655	accelerated
TBC1D14	ENSG00000132405	TBC1D14	ENSGACG00000020066	0.0352308	0.73264	constrained
		CRY-DASH	ENSGACG00000003525	0.0352982	0.733312	accelerated
RIPOR3	ENSG00000042062	RIPOR3	ENSGACG00000000035	0.0353625	0.733921	accelerated
			ENSORLG00000014542	0.0354035	0.734043	constrained
			ENSGACG00000016044	0.0354198	0.733655	constrained
TNC	ENSG00000041982	TNC	ENSGACG00000005274	0.0354438	0.733429	accelerated
SLC4A11	ENSG00000088836	SLC4A11	ENSGACG00000004484	0.0354794	0.733439	constrained
ESYT1	ENSG00000139641	ESYT1A	ENSGACG00000009227	0.0355398	0.733963	accelerated
DCLRE1C	ENSG00000152457	DCLRE1C	ENSGACG00000020073	0.0355455	0.733357	accelerated
GTSE1	ENSG00000075218		ENSGACG00000008981	0.0355808	0.733363	constrained
NTHL1	ENSG00000065057	NTHL1	ENSGACG00000018961	0.0356032	0.733103	constrained
SLC14A2	ENSG00000132874	SI:DKEY-183C6.7	ENSGACG00000019886	0.0356057	0.732436	constrained
UTP20	ENSG00000120800	UTP20	ENSGACG00000019092	0.0356165	0.731938	accelerated
WSCD1	ENSG00000179314	WSCD1B	ENSGACG00000020156	0.035677	0.732463	accelerated
ATR	ENSG00000175054	ATR	ENSGACG00000010787	0.0356876	0.731963	accelerated
ASB9	ENSG00000102048		ENSGACG00000016432	0.035753	0.732586	constrained
CDKN3	ENSG00000100526	CDKN3	ENSGACG00000011791	0.0357602	0.732018	accelerated
TMEM60	ENSG00000135211	TMEM60 (1 OF MANY)	ENSGACG00000019659	0.0358428	0.732993	accelerated
OCSTAMP	ENSG00000149635	OCSTAMP	ENSGACG00000011781	0.0358497	0.732419	accelerated
ABCG2	ENSG00000118777	ABCG2D	ENSGACG00000017328	0.035915	0.733037	constrained
CTH	ENSG00000116761	CTHL	ENSGACG00000009382	0.035952	0.733077	constrained
ATL3	ENSG00000184743	ATL3	ENSGACG00000017040	0.0359697	0.732725	constrained
TRIM69	ENSG00000278211		ENSGACG00000000720	0.0360069	0.732771	constrained
ACER1	ENSG00000167769	ACER1	ENSGACG00000007629	0.0360132	0.732187	accelerated
			ENSGACG00000003646	0.0360553	0.732332	accelerated
CEP68	ENSG00000011523		ENSGACG00000003862	0.0361083	0.732697	constrained
GPR34	ENSG00000171659	GPR34B	ENSGACG00000008239	0.0361237	0.7323	constrained
AS3MT	ENSG00000214435	ZGC:153372	ENSGACG00000008485	0.0361861	0.732857	accelerated
			ENSGACG00000005953	0.0361976	0.732381	constrained
FREM1	ENSG00000164946	FREM1A	ENSGACG00000000932	0.0361998	0.731718	accelerated
UBAP2	ENSG00000137073	UBAP2A	ENSGACG00000008841	0.0362556	0.73214	constrained
SOX12	ENSG00000177732	SOX19B	ENSGACG00000020077	0.0362679	0.731683	accelerated
			ENSGACG00000013754	0.0362712	0.731045	constrained
CIP2A	ENSG00000163507	CIP2A	ENSTNIG00000005361	0.0363846	0.732625	accelerated
ARHGAP35	ENSG00000160007	ARHGAP35B	ENSGACG00000020363	0.0364141	0.732515	constrained
GUCY2C	ENSG00000070019	GUCY2C	ENSGACG00000007516	0.0364266	0.732063	constrained
		ZGC:91968	ENSGACG00000008937	0.0364858	0.732549	constrained
RBM28	ENSG00000106344	RBM28	ENSGACG00000012612	0.0365594	0.733324	constrained
HCFC1	ENSG00000172534	HCFC1B	ENSTNIG00000005116	0.0365637	0.732709	accelerated
GANAB	ENSG00000089597	GANAB	ENSGACG00000017583	0.036632	0.733375	accelerated
HSD17B10	ENSG00000072506	HSD17B10	ENSGACG00000010525	0.036651	0.733055	accelerated
			ENSGACG00000001635	0.0366939	0.733213	accelerated
ZPLD1	ENSG00000170044	ZPLD1A	ENSGACG00000020103	0.0367295	0.733224	accelerated
GPC2	ENSG00000213420	GPC2	ENSGACG00000016402	0.0367889	0.733711	constrained
CHRNB3	ENSG00000147432	CHRNB3A	ENSGACG00000018396	0.0368103	0.733439	constrained
THBS1	ENSG00000137801	THBS1B	ENSGACG00000007883	0.036868	0.733891	accelerated
WDR11	ENSG00000120008	WDR11	ENSTNIG00000003308	0.0369807	0.735434	accelerated
RNF38	ENSG00000137075	RNF38	ENSGACG00000018380	0.0369853	0.734829	accelerated
FAM118B	ENSG00000197798	FAM118B	ENSGACG00000006546	0.0370198	0.734817	constrained
SEMA6C	ENSG00000143434		ENSORLG00000001218	0.0370237	0.734198	constrained
ANKS6	ENSG00000165138	ANKS6	ENSGACG00000001930	0.0370269	0.733568	accelerated
DCLK1	ENSG00000133083	DCLK1A	ENSGACG00000020560	0.0370653	0.733634	constrained
SLC20A1	ENSG00000144136	SLC20A1A	ENSGACG00000011948	0.0370845	0.733321	constrained
FRMPD1	ENSG00000070601		ENSGACG00000018494	0.0371002	0.73294	constrained
SLC4A10	ENSG00000144290	SLC4A10B	ENSGACG00000005612	0.0371359	0.732952	accelerated
			ENSGACG00000014952	0.0371683	0.732901	constrained
GIMAP4	ENSG00000133574		ENSGACG00000013107	0.0372032	0.732899	constrained
ANGPTL7	ENSG00000171819		ENSGACG00000009530	0.0372206	0.732554	accelerated
SAMM50	ENSG00000100347	SAMM50L	ENSGACG00000019330	0.0372384	0.732215	accelerated
SETD1B	ENSG00000139718	SETD1BA	ENSTNIG00000009090	0.0372412	0.731583	accelerated
GAB1	ENSG00000109458	GAB1	ENSGACG00000017250	0.0372568	0.731203	constrained
SAT1	ENSG00000130066	SAT1A.2	ENSGACG00000012745	0.0372888	0.731147	accelerated
NYAP1	ENSG00000166924		ENSGACG00000020389	0.0373435	0.731534	constrained
CISH	ENSG00000114737	CISH	ENSGACG00000001275	0.0373535	0.731047	constrained
INTS1	ENSG00000164880	INTS1	ENSGACG00000014088	0.0373617	0.730524	constrained
RHPN2	ENSG00000131941	RHPN2	ENSGACG00000014868	0.0374178	0.73094	constrained
TDRD1	ENSG00000095627	TDRD1	ENSTNIG00000018898	0.0374665	0.731208	accelerated
ST18	ENSG00000147488	ST18	ENSGACG00000017947	0.0374919	0.731022	accelerated
ZNF536	ENSG00000198597	ZNF536	ENSGACG00000014234	0.037525	0.730988	constrained
TPGS2	ENSG00000134779	TPGS2	ENSGACG00000008765	0.0375364	0.730529	accelerated
DAB2IP	ENSG00000136848		ENSGACG00000010699	0.0375513	0.73014	constrained
LPCAT2	ENSG00000087253	LPCAT2	ENSGACG00000016648	0.0375697	0.729822	accelerated
NDRG1	ENSG00000104419	NDRG1A	ENSGACG00000005968	0.0375993	0.729718	constrained
NFS1	ENSG00000244005	NFS1	ENSGACG00000004151	0.0376111	0.729273	accelerated
CMAS	ENSG00000111726	CMASA	ENSGACG00000018796	0.0376338	0.729036	constrained
CYP7B1	ENSG00000172817		ENSTNIG00000005767	0.0376544	0.728762	constrained
CYC1	ENSG00000179091	CYC1	ENSGACG00000003610	0.0377339	0.729627	accelerated
HAUS3	ENSG00000214367	HAUS3	ENSGACG00000019137	0.0377745	0.729738	constrained
SLC44A4	ENSG00000204385	SLC44A4	ENSGACG00000002956	0.0377753	0.729081	accelerated
SH2D3C	ENSG00000095370	SH2D3CA	ENSGACG00000017388	0.0377791	0.728483	accelerated
MCTP1	ENSG00000175471	MCTP1A	ENSGACG00000010419	0.037886	0.729872	accelerated
ANP32B	ENSG00000136938	ANP32B	ENSGACG00000017371	0.0379825	0.731059	constrained
NXF1	ENSG00000162231	ZGC:153681	ENSGACG00000016934	0.0379955	0.730636	constrained
FGF19	ENSG00000162344	FGF19	ENSGACG00000014191	0.0380006	0.730065	accelerated
			ENSGACG00000017199	0.0380175	0.729721	constrained
			ENSGACG00000005783	0.0380281	0.729255	accelerated
LNX1	ENSG00000072201	LNX1	ENSGACG00000014237	0.0380486	0.728981	accelerated
DDR1	ENSG00000234078	DDR2L (1 OF MANY)	ENSGACG00000001866	0.0381105	0.729499	accelerated
CEP164	ENSG00000110274	CEP164	ENSGACG00000006068	0.0381905	0.730363	accelerated
BOLL	ENSG00000152430		ENSGACG00000014439	0.0382501	0.730835	accelerated
RARG	ENSG00000172819	RARGB	ENSGACG00000000612	0.0382601	0.73036	accelerated
C21orf62	ENSG00000205929		ENSGACG00000010411	0.0382716	0.729913	constrained
SYNGAP1	ENSG00000197283	SYNGAP1B	ENSGACG00000013133	0.0382817	0.729442	constrained
SLC38A5	ENSG00000017483	SLC38A5A	ENSGACG00000012263	0.0383518	0.730113	accelerated
ERO1A	ENSG00000197930	ERO1A	ENSTNIG00000018800	0.0383919	0.730214	constrained
SLC18B1	ENSG00000146409	SLC18B1	ENSGACG00000011487	0.0384164	0.730016	constrained
SLC6A8	ENSG00000130821		ENSTNIG00000002127	0.0384446	0.72989	accelerated
ETNPPL	ENSG00000164089	ETNPPL	ENSGACG00000019605	0.0384531	0.729389	accelerated
SMYD2	ENSG00000143499	SMYD2A	ENSGACG00000016185	0.0384857	0.729348	accelerated
IGLV11-55	ENSG00000211641		ENSGACG00000010718	0.0385362	0.729644	accelerated
PRMT1	ENSG00000126457	PRMT1	ENSGACG00000004897	0.0385526	0.729296	constrained
MAK16	ENSG00000198042	MAK16	ENSGACG00000001081	0.0386302	0.730103	accelerated
TOMM20	ENSG00000173726		ENSGACG00000004320	0.0386917	0.730607	constrained
MAGIX	ENSG00000269313		ENSGACG00000000805	0.0387371	0.730805	constrained
PTGIR	ENSG00000160013	PTGIR	ENSGACG00000009600	0.0387736	0.730835	accelerated
CCDC124	ENSG00000007080	CCDC124	ENSGACG00000008720	0.0387757	0.730218	accelerated
POP4	ENSG00000105171	POP4	ENSGACG00000014510	0.0387832	0.729702	accelerated
			ENSGACG00000002030	0.0388694	0.730669	accelerated
PLEKHA5	ENSG00000052126	PLEKHA5	ENSGACG00000010014	0.0388787	0.730187	accelerated
CDR2	ENSG00000140743		ENSGACG00000002908	0.0388804	0.729566	accelerated
YAE1	ENSG00000241127	OTULINA	ENSGACG00000004435	0.0390117	0.731374	accelerated
SAMD10	ENSG00000130590	SAMD10A	ENSGACG00000012046	0.0390357	0.731168	constrained
IL31RA	ENSG00000164509		ENSGACG00000014713	0.039066	0.731082	accelerated
		OPN7A	ENSGACG00000012996	0.0390664	0.730437	constrained
		C6AST3	ENSGACG00000014420	0.0390702	0.729857	accelerated
CLK2	ENSG00000176444	CLK2A	ENSGACG00000003232	0.0391264	0.730255	constrained
DHCR24	ENSG00000116133	DHCR24	ENSGACG00000011116	0.0391577	0.730188	constrained
YKT6	ENSG00000106636	YKT6	ENSGACG00000004398	0.0392213	0.730723	accelerated
NAPEPLD	ENSG00000161048	NAPEPLD	ENSGACG00000019680	0.0392255	0.730153	accelerated
RSRP1	ENSG00000117616		ENSGACG00000012311	0.0392345	0.729671	constrained
MVD	ENSG00000167508	MVDA	ENSGACG00000015940	0.0392855	0.729972	accelerated
PROM1	ENSG00000007062	PROM1A	ENSGACG00000016649	0.0393096	0.729771	accelerated
PLCD3	ENSG00000161714	PLCD3A	ENSGACG00000009415	0.0393379	0.729649	accelerated
TIMM10B	ENSG00000132286	TIMM10B	ENSGACG00000020591	0.0393696	0.729591	constrained
CLDN15	ENSG00000106404	CLDN15B	ENSGACG00000020428	0.0393749	0.729045	accelerated
			ENSGACG00000011666	0.0394404	0.729612	accelerated
BCAP29	ENSG00000075790		ENSGACG00000010042	0.0394426	0.729009	accelerated
DBX1	ENSG00000109851	DBX1A	ENSTNIG00000009613	0.039507	0.729555	accelerated
		NSMCE2	ENSGACG00000006200	0.0395222	0.729193	constrained
ARID1B	ENSG00000049618		ENSGACG00000006735	0.0395496	0.729057	accelerated
			ENSGACG00000015675	0.0396038	0.729413	accelerated
ROR1	ENSG00000185483	ROR1	ENSGACG00000007064	0.0396585	0.729778	accelerated
ALDOA	ENSG00000149925		ENSGACG00000004178	0.0396767	0.729474	accelerated
AMPD2	ENSG00000116337		ENSGACG00000001008	0.0397888	0.730892	accelerated
AC270289.2	ENSG00000284872	TRMT9B	ENSGACG00000011506	0.039809	0.730623	accelerated
UCP2	ENSG00000175567	UCP2	ENSGACG00000020354	0.0398914	0.731494	constrained
USE1	ENSG00000053501	USE1	ENSGACG00000010489	0.03994	0.731745	constrained
FEZ1	ENSG00000149557	FEZ1	ENSGACG00000020135	0.0399695	0.731644	accelerated
		RNF183	ENSGACG00000001765	0.0399933	0.73144	accelerated
			ENSGACG00000000106	0.0399968	0.730867	constrained
UXT	ENSG00000126756	UXT	ENSGACG00000000814	0.0400375	0.730972	constrained
KIAA1522	ENSG00000162522	SI:CH211-194E15.5	ENSGACG00000008567	0.0400396	0.730373	accelerated
RBBP8NL	ENSG00000130701	RBBP8L	ENSGACG00000003654	0.0400602	0.730114	constrained
			ENSGACG00000014262	0.0401176	0.730525	accelerated
BCAR3	ENSG00000137936	BCAR3	ENSGACG00000005999	0.0401293	0.730102	constrained
FAM160B2	ENSG00000158863		ENSGACG00000010710	0.0402413	0.731505	constrained
			ENSTNIG00000015026	0.0402546	0.731112	constrained
SEC23B	ENSG00000101310	SEC23B	ENSGACG00000019209	0.0403489	0.73219	accelerated
RNF24	ENSG00000101236	RNF24	ENSGACG00000017626	0.0403605	0.731765	constrained
SLC6A14	ENSG00000268104	SLC6A14	ENSGACG00000000404	0.0403983	0.731817	constrained
RAB27B	ENSG00000041353		ENSGACG00000013851	0.040446	0.732048	constrained
FBXO38	ENSG00000145868	FBXO38	ENSGACG00000019572	0.0404513	0.731513	constrained
METTL21C	ENSG00000139780	ZGC:172067	ENSGACG00000003076	0.0404832	0.731458	constrained
WDR82	ENSG00000164091		ENSGACG00000001660	0.0406069	0.73306	constrained
CTNND2	ENSG00000169862	CTNND2B	ENSGACG00000014401	0.0406395	0.733016	accelerated
HK1	ENSG00000156515	HK1	ENSGACG00000016084	0.040642	0.73243	accelerated
			ENSGACG00000001084	0.040671	0.732322	accelerated
			ENSGACG00000013061	0.0406818	0.731888	accelerated
ANKLE1	ENSG00000160117	ZGC:85936	ENSGACG00000008902	0.0406919	0.731442	accelerated
RNF123	ENSG00000164068		ENSGACG00000003484	0.0406949	0.730868	constrained
ANKRD61	ENSG00000157999		ENSTNIG00000000515	0.0407082	0.730481	accelerated
		SI:CH211-114C17.1	ENSGACG00000017592	0.04074	0.730426	accelerated
ZNF385C	ENSG00000187595		ENSGACG00000006211	0.0407729	0.730389	accelerated
CYP27A1	ENSG00000135929	CYP27A7	ENSGACG00000002514	0.0407735	0.729776	accelerated
FGFR2	ENSG00000066468	FGFR2	ENSGACG00000003443	0.0408329	0.730215	accelerated
RFC5	ENSG00000111445	RFC5	ENSGACG00000014181	0.0408708	0.730269	accelerated
AC090227.2	ENSG00000266997	MYO5B	ENSGACG00000013454	0.0408759	0.729738	accelerated
CLEC3B	ENSG00000163815	CLEC3BA	ENSGACG00000007136	0.0408926	0.729413	accelerated
		SI:CH211-28P3.4	ENSGACG00000006556	0.0408975	0.728881	constrained
CDCP1	ENSG00000163814		ENSGACG00000003074	0.0409053	0.728399	accelerated
			ENSGACG00000018195	0.0409444	0.728476	constrained
NUP93	ENSG00000102900	NUP93	ENSGACG00000013862	0.0410176	0.729159	accelerated
KIF9	ENSG00000088727	KIF9	ENSGACG00000004747	0.0410749	0.729558	constrained
			ENSGACG00000014525	0.0411785	0.73078	accelerated
GCNT7	ENSG00000124091	GCNT7	ENSGACG00000005941	0.0412234	0.730956	accelerated
CCDC61	ENSG00000104983	CCDC61	ENSGACG00000020346	0.0412474	0.730764	accelerated
GRPEL1	ENSG00000109519	GRPEL1	ENSORLG00000010679	0.0412888	0.730879	accelerated
EPM2AIP1	ENSG00000178567		ENSGACG00000003664	0.0414116	0.732432	constrained
SLC7A4	ENSG00000099960	SLC7A4	ENSGACG00000011923	0.041492	0.733236	constrained
VPS26B	ENSG00000151502		ENSGACG00000016072	0.0415076	0.732893	accelerated
			ENSGACG00000001813	0.0415298	0.732667	constrained
TTL	ENSG00000114999	TTL	ENSGACG00000003026	0.0415307	0.732065	accelerated
TYW1	ENSG00000198874	TYW1	ENSGACG00000012692	0.0415382	0.731582	accelerated
PRKCD	ENSG00000163932	PRKCDB	ENSGACG00000009511	0.0415449	0.731086	accelerated
GIGYF2	ENSG00000204120	GIGYF2	ENSTNIG00000015235	0.0416146	0.731697	accelerated
RRP7A	ENSG00000189306	RRP7A	ENSGACG00000007212	0.0416656	0.73198	accelerated
IGSF22	ENSG00000179057	IGFN1.1	ENSGACG00000004985	0.0417397	0.732667	constrained
RAD21	ENSG00000164754	RAD21A	ENSGACG00000006276	0.0417564	0.732345	constrained
SLC4A5	ENSG00000188687		ENSTNIG00000013586	0.0417655	0.731892	constrained
PAN2	ENSG00000135473	PAN2	ENSGACG00000010722	0.0417748	0.731442	accelerated
G3BP1	ENSG00000145907	G3BP1	ENSTNIG00000012954	0.0418219	0.731657	constrained
NLGN2	ENSG00000169992	NLGN2A	ENSGACG00000019935	0.0418226	0.731057	constrained
TMPRSS6	ENSG00000187045	TMPRSS6	ENSTNIG00000018830	0.0418565	0.731041	accelerated
SPON1	ENSG00000262655	SPON1B	ENSGACG00000003348	0.0419101	0.731366	constrained
YBEY	ENSG00000182362	YBEY	ENSGACG00000002567	0.0420132	0.732554	accelerated
		SI:DKEY-183J2.10	ENSGACG00000001229	0.0420216	0.732092	accelerated
TCEA1	ENSG00000187735	TCEA1	ENSGACG00000017140	0.0420264	0.731566	constrained
CDKN2B	ENSG00000147883	CDKN2A/B	ENSGACG00000017556	0.0421348	0.732845	accelerated
NME9	ENSG00000181322	NME8	ENSGACG00000006066	0.042151	0.732518	constrained
IFI44L	ENSG00000137959		ENSGACG00000001322	0.0422936	0.734386	constrained
OLIG3	ENSG00000177468	OLIG4	ENSGACG00000007415	0.0423156	0.73416	constrained
SGSM3	ENSG00000100359	SGSM3	ENSGACG00000012637	0.0423195	0.73362	accelerated
NUBP1	ENSG00000103274	NUBP1	ENSGACG00000014386	0.0423241	0.733092	accelerated
ARRDC5	ENSG00000205784	ZGC:110626	ENSGACG00000010177	0.0423452	0.732852	constrained
DYNC1H1	ENSG00000197102	DYNC1H1	ENSGACG00000010634	0.0423901	0.733024	accelerated
SLC25A15	ENSG00000102743	SLC25A15B	ENSGACG00000020400	0.0424414	0.733304	constrained
			ENSGACG00000017256	0.042457	0.732969	accelerated
ZDHHC20	ENSG00000180776		ENSGACG00000020671	0.0424628	0.732467	accelerated
			ENSGACG00000008175	0.0424974	0.73246	accelerated
ORC5	ENSG00000164815	ORC5	ENSGACG00000019984	0.042514	0.732142	accelerated
DPP10	ENSG00000175497		ENSGACG00000014974	0.0425221	0.731681	accelerated
CRHR2	ENSG00000106113	CRHR2	ENSGACG00000017393	0.0425467	0.731503	accelerated
EPHA2	ENSG00000142627	EPHA2B	ENSGACG00000005322	0.042643	0.732557	constrained
TSPAN13	ENSG00000106537	TSPAN13A	ENSGACG00000013330	0.0426879	0.732728	constrained
AC000093.1	ENSG00000284874	SEPT5A	ENSGACG00000005538	0.0426903	0.732169	accelerated
SECISBP2	ENSG00000187742	SECISBP2	ENSGACG00000013757	0.0426987	0.731713	constrained
KCNQ4	ENSG00000117013	KCNQ4	ENSGACG00000004872	0.0428081	0.732988	accelerated
CCDC28B	ENSG00000160050	CCDC28B	ENSGACG00000006538	0.0428751	0.733536	accelerated
CD5L	ENSG00000073754		ENSGACG00000002479	0.0429033	0.733419	constrained
ZFAND5	ENSG00000107372	ZGC:77486	ENSGACG00000012323	0.0429683	0.73393	accelerated
KNTC1	ENSG00000184445	KNTC1	ENSGACG00000008197	0.0430644	0.734973	constrained
CASP6	ENSG00000138794	CASP6	ENSGACG00000017443	0.043073	0.73452	accelerated
EPHB2	ENSG00000133216	EPHB2A	ENSGACG00000012702	0.0431273	0.734848	accelerated
PASK	ENSG00000115687	PASK	ENSGACG00000015034	0.0431313	0.734319	constrained
DUSP8	ENSG00000273793	SI:CH211-195B15.8	ENSGACG00000004854	0.043146	0.733972	constrained
HAO1	ENSG00000101323	HAO1	ENSGACG00000004960	0.0432034	0.734352	constrained
ZMYND12	ENSG00000066185	ZMYND12	ENSGACG00000006774	0.0432216	0.734067	constrained
			ENSORLG00000011283	0.043281	0.734479	constrained
NIBAN1	ENSG00000135842	FAM129AA	ENSGACG00000005076	0.0433117	0.734405	accelerated
SLC7A1	ENSG00000139514	SLC7A1	ENSGACG00000020600	0.0433253	0.734042	constrained
EIF4G1	ENSG00000114867	EIF4G1 (1 OF MANY)	ENSGACG00000000209	0.0433267	0.733471	constrained
BRD8	ENSG00000112983		ENSGACG00000020660	0.0433267	0.732878	constrained
NKD2	ENSG00000145506	NKD2A	ENSGACG00000008552	0.0435373	0.735847	accelerated
USP4	ENSG00000114316	SSNA1	ENSGACG00000018061	0.0435894	0.736134	constrained
NOTCH2	ENSG00000134250	NOTCH2	ENSGACG00000012442	0.0436668	0.736846	constrained
SMAD9	ENSG00000120693	SMAD9	ENSGACG00000020562	0.0437441	0.737557	accelerated
FAM135B	ENSG00000147724	FAM135B	ENSGACG00000008853	0.0438293	0.738399	accelerated
PLEKHG3	ENSG00000126822		ENSGACG00000006362	0.0438851	0.738744	accelerated
AC010422.8	ENSG00000285589	DHPS	ENSGACG00000012472	0.0439196	0.738732	accelerated
RELT	ENSG00000054967	RELT	ENSGACG00000008224	0.0439972	0.739442	accelerated
FZR1	ENSG00000105325	FZR1	ENSGACG00000015236	0.044006	0.738997	constrained
			ENSTNIG00000000636	0.0440483	0.739116	accelerated
CLDN34	ENSG00000234469		ENSGACG00000014026	0.0441279	0.739858	constrained
GPR55	ENSG00000135898	GPR55	ENSGACG00000013459	0.0441535	0.739695	accelerated
			ENSGACG00000001028	0.0441763	0.739486	accelerated
CHD1	ENSG00000153922	CHD1	ENSGACG00000018644	0.0441927	0.739168	accelerated
CDK5RAP2	ENSG00000136861		ENSGACG00000016058	0.0442368	0.739316	constrained
CLDN4	ENSG00000189143	CLDN4 (1 OF MANY)	ENSGACG00000020501	0.0442433	0.738836	accelerated
ZBTB5	ENSG00000168795	ZBTB5	ENSGACG00000016092	0.0442558	0.738455	accelerated
C6orf89	ENSG00000198663	ZGC:162255	ENSGACG00000004147	0.0443391	0.739255	accelerated
MUC2	ENSG00000198788		ENSGACG00000019061	0.044407	0.739799	accelerated
FHL3	ENSG00000183386	FHL3A	ENSGACG00000013685	0.0444127	0.739305	constrained
FGF4	ENSG00000075388	FGF4	ENSGACG00000014187	0.0444181	0.738807	accelerated
RASGRF1	ENSG00000058335	SI:CH211-234P18.3	ENSGACG00000010861	0.0445439	0.740313	accelerated
		SI:CH211-256E16.3	ENSGACG00000011550	0.0445967	0.740602	accelerated
RIN3	ENSG00000100599		ENSTNIG00000018769	0.0446101	0.740238	constrained
SEMA3B	ENSG00000012171	SEMA3B	ENSGACG00000005848	0.0448254	0.743221	accelerated
PMIS2	ENSG00000283758	TMEM91	ENSGACG00000012985	0.0448509	0.743056	constrained
TCF19	ENSG00000137310	TCF19L	ENSTNIG00000005189	0.0449038	0.743343	constrained
RFPL2	ENSG00000128253		ENSGACG00000000175	0.0449153	0.742947	constrained
ERCC2	ENSG00000104884	ERCC2	ENSGACG00000012407	0.0449283	0.742576	accelerated
			ENSGACG00000009282	0.0449703	0.742684	constrained
SMIM18	ENSG00000253457	SI:DKEY-92J12.6	ENSGACG00000015899	0.0450158	0.742849	accelerated
			ENSORLG00000002113	0.0450798	0.74332	accelerated
			ENSGACG00000020044	0.0450927	0.742948	accelerated
CD9	ENSG00000010278		ENSORLG00000014964	0.0451159	0.742745	accelerated
MAP1A	ENSG00000166963	MAP1A	ENSGACG00000017459	0.0451207	0.742241	accelerated
		SI:CH211-214J24.10	ENSGACG00000019495	0.0451393	0.741964	accelerated
			ENSGACG00000008377	0.0451904	0.742221	constrained
P3H2	ENSG00000090530	P3H2	ENSGACG00000010066	0.045223	0.742175	accelerated
TECR	ENSG00000099797	TECRA	ENSGACG00000010428	0.0452236	0.741604	constrained
ARHGEF15	ENSG00000198844	SI:DKEY-38P12.3	ENSGACG00000019358	0.0452301	0.74113	accelerated
TINF2	ENSG00000092330		ENSGACG00000015212	0.0453081	0.741827	constrained
LRRN4CL	ENSG00000177363	SI:CH1073-303K11.2	ENSGACG00000017664	0.0453895	0.742579	constrained
			ENSGACG00000019728	0.0453925	0.742049	accelerated
PGAM5	ENSG00000247077	PGAM5	ENSGACG00000012945	0.045411	0.741773	constrained
FLOT2	ENSG00000132589	FLOT2A	ENSGACG00000020250	0.0454165	0.741284	constrained
PLXNA4	ENSG00000221866	PLXNA4	ENSGACG00000019718	0.0454314	0.740949	accelerated
EPHB1	ENSG00000154928		ENSGACG00000006527	0.0454467	0.740621	constrained
			ENSGACG00000008540	0.0454798	0.740586	constrained
BICC1	ENSG00000122870	BICC1A	ENSGACG00000010043	0.0455237	0.740724	constrained
KBTBD2	ENSG00000170852	KBTBD2	ENSGACG00000005557	0.0455406	0.740424	constrained
MYOM2	ENSG00000036448		ENSGACG00000016045	0.045545	0.73992	accelerated
			ENSORLG00000019924	0.0455652	0.739675	constrained
ITPR1	ENSG00000150995	ITPR1B	ENSGACG00000011921	0.0456442	0.740383	accelerated
EPHA5	ENSG00000145242		ENSGACG00000015381	0.0456548	0.739983	accelerated
			ENSGACG00000007482	0.0456568	0.739442	constrained
			ENSGACG00000011441	0.0456648	0.739001	constrained
FTO	ENSG00000140718	FTO	ENSGACG00000016684	0.045677	0.738627	constrained
G6PC	ENSG00000131482	G6PCA.2	ENSGACG00000003652	0.0456849	0.738184	constrained
		XGB	ENSGACG00000006350	0.0457049	0.737939	accelerated
DLG5	ENSG00000151208	DLG5B.1	ENSGACG00000002262	0.0457375	0.737897	accelerated
ASAH1	ENSG00000104763	ASAH1B	ENSGACG00000016899	0.0457851	0.738096	accelerated
CXCL12	ENSG00000107562	CXCL12	ENSGACG00000018739	0.0458071	0.737882	constrained
			ENSORLG00000005921	0.0458158	0.737454	accelerated
			ENSGACG00000008775	0.0458172	0.736911	constrained
EIF2B4	ENSG00000115211	EIF2B4	ENSGACG00000010680	0.0459357	0.738249	accelerated
NOG	ENSG00000183691	NOG1	ENSGACG00000014414	0.0459668	0.738182	accelerated
TUBA1C	ENSG00000167553		ENSGACG00000008411	0.0459689	0.73765	accelerated
SLC9A6	ENSG00000198689	SLC9A6A	ENSGACG00000017286	0.0459898	0.737421	accelerated
CHRNB2	ENSG00000160716	CHRNB5A	ENSGACG00000018382	0.0460768	0.738251	constrained
SCAP	ENSG00000114650	SCAP	ENSGACG00000012618	0.0460812	0.737756	constrained
CCDC152	ENSG00000198865		ENSGACG00000017933	0.0462611	0.740072	accelerated
CRISPLD2	ENSG00000103196	CRISPLD2	ENSGACG00000015783	0.0463029	0.740176	constrained
2021-03-02	ENSG00000099785		ENSGACG00000015477	0.0463363	0.740144	constrained
IL13RA2	ENSG00000123496	IL13RA2	ENSGACG00000020707	0.0463439	0.739702	accelerated
SLITRK6	ENSG00000184564	SLITRK6	ENSGACG00000015026	0.0464045	0.740103	accelerated
ODR4	ENSG00000157181	ODR4	ENSGACG00000014870	0.0464244	0.739858	accelerated
			ENSGACG00000002791	0.0464895	0.740333	accelerated
HIST1H2BA	ENSG00000146047		ENSGACG00000002742	0.0465158	0.740188	accelerated
			ENSORLG00000019927	0.0465164	0.739636	accelerated
PYGL	ENSG00000100504	PYGL	ENSGACG00000011880	0.0466225	0.74076	constrained
ANO2	ENSG00000047617	ANO2A	ENSGACG00000013149	0.0466271	0.740271	accelerated
ARMC1	ENSG00000104442	ARMC1	ENSGACG00000002986	0.04668	0.74055	constrained
			ENSGACG00000006676	0.046717	0.740576	constrained
NUDT4B	ENSG00000177144	NUDT4B	ENSGACG00000018806	0.0467803	0.741018	constrained
GORASP1	ENSG00000114745	GORASP1A	ENSGACG00000012659	0.0467908	0.740625	constrained
LRRN3	ENSG00000173114	LRRN3B	ENSGACG00000018926	0.0468167	0.740475	accelerated
RAD23A	ENSG00000179262		ENSGACG00000005735	0.046849	0.740426	constrained
			ENSORLG00000012197	0.0469171	0.740944	accelerated
CYP27B1	ENSG00000111012	SI:DKEY-91I10.3	ENSGACG00000014561	0.0471429	0.743949	constrained
ADAM8	ENSG00000151651		ENSGACG00000004175	0.0471774	0.743932	constrained
FAM169A	ENSG00000198780		ENSGACG00000001236	0.0471842	0.74348	accelerated
CRYGD	ENSG00000118231	CRYBB1L1	ENSGACG00000017856	0.0471969	0.743121	accelerated
AURKA	ENSG00000087586	AURKA	ENSGACG00000006354	0.047235	0.743162	constrained
SCARA5	ENSG00000168079	SCARA5	ENSGACG00000006924	0.0472485	0.742817	constrained
NRIP2	ENSG00000053702	NRIP2	ENSGACG00000020050	0.047293	0.742957	accelerated
XPNPEP1	ENSG00000108039	XPNPEP1	ENSGACG00000018721	0.0473447	0.743212	constrained
PPFIBP2	ENSG00000166387	PPFIBP2A	ENSGACG00000015982	0.0475334	0.745616	accelerated
VAX1	ENSG00000148704	VAX1	ENSGACG00000014648	0.047538	0.745129	accelerated
GLT8D1	ENSG00000016864	GLT8D1	ENSGACG00000000312	0.0475726	0.745114	accelerated
PTPN3	ENSG00000070159	PTPN3	ENSGACG00000009182	0.0475953	0.744912	accelerated
B3GLCT	ENSG00000187676	B3GLCTA	ENSGACG00000011460	0.0476491	0.745197	accelerated
POLR2B	ENSG00000047315	POLR2B	ENSGACG00000016234	0.0477083	0.745567	accelerated
ARHGAP22	ENSG00000128805		ENSTNIG00000007594	0.0477795	0.746123	accelerated
COL6A3	ENSG00000163359	COL6A3	ENSTNIG00000017842	0.0478421	0.746544	constrained
IRGM	ENSG00000237693		ENSTNIG00000002956	0.0478607	0.746277	constrained
CD63	ENSG00000135404	CD63	ENSGACG00000010752	0.0478651	0.745791	constrained
COL5A3	ENSG00000080573	COL5A3B	ENSGACG00000016535	0.0479801	0.747027	accelerated
ITFG1	ENSG00000129636	ITFG1	ENSGACG00000014902	0.0479851	0.746549	accelerated
NOCT	ENSG00000151014	NOCTB	ENSGACG00000018465	0.0480192	0.746526	constrained
GSE1	ENSG00000131149		ENSGACG00000012114	0.0480984	0.747203	constrained
PSMB7	ENSG00000136930	PSMB13A (1 OF MANY)	ENSGACG00000000131	0.0481172	0.74694	accelerated
ISCU	ENSG00000136003	ISCUB	ENSGACG00000016973	0.04822	0.747981	constrained
UFSP1	ENSG00000176125	UFSP1	ENSGACG00000019928	0.048231	0.747598	accelerated
PSAT1	ENSG00000135069	PSAT1	ENSGACG00000004754	0.0482458	0.747274	accelerated
MID1	ENSG00000101871	MID1 (1 OF MANY)	ENSGACG00000015030	0.0482746	0.747168	accelerated
NDUFB5	ENSG00000136521	NDUFB5	ENSGACG00000009997	0.0482755	0.74663	accelerated
SEPTIN14	ENSG00000154997		ENSGACG00000015787	0.0482786	0.746127	accelerated
MSS51	ENSG00000166343	MSS51	ENSGACG00000008232	0.0483425	0.746564	accelerated
PXYLP1	ENSG00000155893		ENSGACG00000005551	0.048362	0.746315	constrained
APPL2	ENSG00000136044	APPL2	ENSGACG00000003947	0.0484367	0.746917	accelerated
FBXL20	ENSG00000108306	FBXL20	ENSGACG00000008904	0.048448	0.746542	constrained
AHCYL2	ENSG00000158467		ENSGACG00000011906	0.0484485	0.746	accelerated
		SI:CH211-1O7.3	ENSTNIG00000003542	0.0485059	0.746335	accelerated
RPL32	ENSG00000144713		ENSGACG00000002699	0.0485752	0.746852	accelerated
LYN	ENSG00000254087	LYN	ENSGACG00000014381	0.0486261	0.747086	accelerated
MYH2	ENSG00000125414		ENSGACG00000014475	0.0486362	0.746694	accelerated
C1QA	ENSG00000173372	C1QA	ENSTNIG00000006561	0.0487142	0.747344	constrained
			ENSGACG00000009529	0.0487577	0.747464	accelerated
			ENSTNIG00000011648	0.0489597	0.750011	accelerated
		IL-15	ENSGACG00000017271	0.0489641	0.74953	constrained
RAD23B	ENSG00000119318	RAD23AB	ENSGACG00000003046	0.0489653	0.749	accelerated
NLK	ENSG00000087095	NLK1	ENSGACG00000014837	0.0489666	0.748474	constrained
SERTM1	ENSG00000180440	SERTM1	ENSGACG00000020557	0.0489677	0.747945	constrained
DYNC1I2	ENSG00000077380	DYNC1I2 (1 OF MANY)	ENSGACG00000015431	0.0489987	0.747873	accelerated
ADD3	ENSG00000148700	ADD3A	ENSGACG00000018717	0.0490216	0.747678	constrained
CSRNP1	ENSG00000144655	CSRNP1B	ENSGACG00000003601	0.0490435	0.747467	constrained
			ENSGACG00000012137	0.0490602	0.747178	accelerated
COX7B2	ENSG00000170516		ENSTNIG00000007638	0.0490979	0.747209	constrained
			ENSORLG00000020735	0.0491005	0.746705	accelerated
TULP1	ENSG00000112041	TULP1B	ENSGACG00000005153	0.0491228	0.746503	accelerated
DNASE1L2	ENSG00000167968	DNASE1	ENSGACG00000005878	0.049138	0.746192	accelerated
U2SURP	ENSG00000163714	U2SURP	ENSGACG00000003763	0.0491852	0.746367	accelerated
HCAR3	ENSG00000255398		ENSGACG00000015612	0.049215	0.746279	constrained
RRAS	ENSG00000126458	RRAS	ENSGACG00000004844	0.0492744	0.746639	constrained
ANKRD39	ENSG00000213337	ANKRD39	ENSGACG00000012417	0.0492919	0.746365	accelerated
SOWAHC	ENSG00000198142		ENSGACG00000015238	0.0493112	0.746117	accelerated
NT5C1B-RDH14	ENSG00000250741	NT5C1BA	ENSGACG00000008368	0.0493309	0.745876	accelerated
			ENSORLG00000018972	0.0493447	0.745546	constrained
KHDC4	ENSG00000132680		ENSGACG00000015040	0.049346	0.745029	constrained
DRD1	ENSG00000184845	DRD1 (1 OF MANY)	ENSGACG00000018420	0.0495128	0.747008	accelerated
AC073082.1	ENSG00000279956	LHCGR	ENSTNIG00000016598	0.0495563	0.747126	constrained
SOD3	ENSG00000109610	SOD3B	ENSGACG00000017840	0.0496326	0.747738	constrained
RYR1	ENSG00000196218	RYR1B	ENSTNIG00000019014	0.0496433	0.747361	accelerated
BCO2	ENSG00000197580	BCO2A	ENSGACG00000020420	0.0496443	0.746841	constrained
			ENSTNIG00000005658	0.0496587	0.74652	constrained
UBR2	ENSG00000024048	UBR2	ENSGACG00000012336	0.0497177	0.74687	constrained
			ENSGACG00000009788	0.0497393	0.746661	accelerated
GPR161	ENSG00000143147	SI:CH211-237C6.4	ENSGACG00000003291	0.0497568	0.746388	accelerated
OSBPL7	ENSG00000006025		ENSTNIG00000010825	0.0498288	0.746932	accelerated
			ENSGACG00000015984	0.0499074	0.747576	accelerated
GSN	ENSG00000148180	SCINLA	ENSGACG00000004130	0.0499372	0.747487	accelerated
ISLR	ENSG00000129009	ISLR2	ENSGACG00000004691	0.0499643	0.747359	constrained
IARS	ENSG00000196305	IARS	ENSGACG00000007055	0.0499824	0.747096	constrained
		ZPD	ENSGACG00000013858	0.0500257	0.74721	constrained
FAM72A	ENSG00000196550	ZGC:101564	ENSGACG00000000371	0.0500985	0.747763	constrained
COA6	ENSG00000168275	COA6	ENSGACG00000019202	0.0501577	0.748114	accelerated
ROCK1	ENSG00000067900	ROCK1	ENSGACG00000017327	0.0502671	0.749212	accelerated
CRYZL1	ENSG00000205758	CRYZL1	ENSGACG00000011307	0.0503108	0.74933	accelerated
RAPGEF3	ENSG00000079337	RAPGEF3	ENSGACG00000010990	0.0503707	0.74969	constrained
VTI1B	ENSG00000100568	VTI1B	ENSGACG00000012334	0.0503854	0.749375	constrained
GH2	ENSG00000136487	SMTLA	ENSGACG00000006593	0.0503968	0.749012	constrained
		SI:DKEY-222B8.1	ENSGACG00000000538	0.0504185	0.748805	accelerated
IQCB1	ENSG00000173226		ENSGACG00000010480	0.0504827	0.749226	accelerated
COLGALT1	ENSG00000130309	SI:CH211-114L13.7	ENSGACG00000018780	0.050494	0.748864	accelerated
RAB4A	ENSG00000168118	RAB4A	ENSGACG00000016164	0.0505053	0.7485	accelerated
DBT	ENSG00000137992	DBT	ENSGACG00000013457	0.0506011	0.74939	constrained
TSC2	ENSG00000103197	TSC2	ENSGACG00000018952	0.0506103	0.748996	constrained
SLC39A1	ENSG00000143570	SLC39A1	ENSGACG00000016873	0.0506138	0.74852	accelerated
SDHB	ENSG00000117118		ENSGACG00000005072	0.0506747	0.748892	accelerated
CAD	ENSG00000084774	CAD	ENSGACG00000006047	0.050688	0.74856	constrained
KCNQ5	ENSG00000185760	KCNQ5B	ENSGACG00000018097	0.0506996	0.748203	constrained
ATP6V0A2	ENSG00000185344	ATP6V0A2A	ENSGACG00000017132	0.0507474	0.748381	constrained
			ENSGACG00000015416	0.0507678	0.748156	constrained
DCAF4L2	ENSG00000176566		ENSGACG00000004531	0.050773	0.747706	accelerated
BRD1	ENSG00000100425	BRD1B	ENSGACG00000008866	0.0508218	0.747899	constrained
TFEB	ENSG00000112561	TFEB	ENSGACG00000000364	0.050822	0.747375	constrained
COPS6	ENSG00000168090	COPS6	ENSGACG00000016388	0.050847	0.747218	accelerated
NCKIPSD	ENSG00000213672	NCKIPSD	ENSTNIG00000014668	0.0508515	0.746762	constrained
LARP4B	ENSG00000107929	LARP4B	ENSGACG00000017535	0.0509134	0.747147	constrained
GRK5	ENSG00000198873	GRK5L	ENSGACG00000011773	0.0509511	0.747176	constrained
PROP1	ENSG00000175325	PROP1	ENSGACG00000002587	0.0509511	0.746653	constrained
TBL1XR1	ENSG00000177565	TBL1XR1A	ENSGACG00000003556	0.0509553	0.746192	constrained
SEMA4A	ENSG00000196189	SEMA4E	ENSGACG00000015326	0.0510491	0.747044	constrained
TFE3	ENSG00000068323	TFE3B	ENSGACG00000010355	0.0510547	0.746603	constrained
			ENSGACG00000010213	0.051081	0.746467	accelerated
ZNF703	ENSG00000183779	ZNF703	ENSGACG00000015803	0.0511017	0.746248	constrained
DPYSL2	ENSG00000092964	DPYSL2B	ENSGACG00000018166	0.0511282	0.746115	constrained
AC253572.1	ENSG00000286106		ENSTNIG00000016579	0.0512226	0.746972	accelerated
PRRT2	ENSG00000167371		ENSGACG00000015011	0.0512538	0.746907	constrained
BPIFC	ENSG00000184459		ENSGACG00000011676	0.051272	0.746654	accelerated
SEMA3E	ENSG00000170381	SEMA3E	ENSGACG00000012696	0.0512799	0.746249	accelerated
UBA3	ENSG00000144744	UBA3	ENSGACG00000009440	0.051394	0.74739	constrained
			ENSGACG00000017609	0.0515047	0.74848	accelerated
CHP2	ENSG00000166869	CHP2	ENSORLG00000000410	0.0515113	0.748057	constrained
IFT81	ENSG00000122970	IFT81	ENSGACG00000013431	0.0515125	0.747556	constrained
			ENSORLG00000000986	0.0515129	0.747045	accelerated
C11orf54	ENSG00000182919	ZGC:85789	ENSGACG00000020269	0.0515723	0.747388	constrained
FAM20C	ENSG00000177706		ENSTNIG00000011502	0.0515888	0.747109	accelerated
SUSD2	ENSG00000099994	SUSD2	ENSGACG00000016950	0.0516051	0.74683	accelerated
		IL-15RA	ENSGACG00000019173	0.0516143	0.746447	constrained
NCOA3	ENSG00000124151		ENSGACG00000015221	0.0516197	0.74601	accelerated
RALB	ENSG00000144118	RALBA	ENSGACG00000007498	0.0516762	0.746311	constrained
RAD51C	ENSG00000108384	RAD51C	ENSGACG00000000293	0.0517272	0.746533	accelerated
DNAJB8	ENSG00000179407	DNAJB1B	ENSGACG00000018800	0.0517928	0.746966	constrained
			ENSGACG00000002876	0.0518777	0.747675	constrained
CERK	ENSG00000100422	CERK (1 OF MANY)	ENSGACG00000008898	0.0519464	0.74815	accelerated
HIST1H3C	ENSG00000287080		ENSGACG00000002812	0.0520595	0.749263	constrained
TPM3	ENSG00000143549	TPM3	ENSGACG00000001296	0.0521169	0.749574	accelerated
TWF1	ENSG00000151239	TWF1B	ENSGACG00000004028	0.0521522	0.749567	constrained
TUBGCP5	ENSG00000275835	TUBGCP5	ENSGACG00000013824	0.0521891	0.749584	accelerated
ACTR5	ENSG00000101442	ACTR5	ENSGACG00000006257	0.0522182	0.749486	accelerated
TMCC1	ENSG00000172765	TMCC1	ENSGACG00000002982	0.0522653	0.74965	constrained
SIPA1L3	ENSG00000105738	SIPA1L3	ENSGACG00000009761	0.0523207	0.74993	constrained
		SHBG	ENSGACG00000019365	0.0523615	0.750001	constrained
			ENSGACG00000001791	0.0523865	0.749847	constrained
INAVA	ENSG00000163362	INAVAA	ENSGACG00000008244	0.0524149	0.74974	accelerated
CYP3A4	ENSG00000160868		ENSGACG00000016696	0.0524386	0.749568	accelerated
NAALAD2	ENSG00000077616	NAALAD2	ENSGACG00000007887	0.0524762	0.749593	accelerated
HMCN1	ENSG00000143341	HMCN2	ENSTNIG00000013413	0.0525054	0.749499	constrained
IFI44L	ENSG00000137959		ENSTNIG00000005404	0.052549	0.749611	constrained
ACAD9	ENSG00000177646	ACAD9	ENSGACG00000011107	0.0526127	0.750008	accelerated
			ENSGACG00000007470	0.0526229	0.749644	accelerated
BAIAP2L2	ENSG00000128298	BAIAP2L2B	ENSGACG00000019848	0.0526768	0.749901	constrained
ZNF665	ENSG00000197497		ENSGACG00000002851	0.0527287	0.75013	constrained
NR5A1	ENSG00000136931	NR5A1A	ENSGACG00000003539	0.0527431	0.749826	constrained
			ENSGACG00000011941	0.0527653	0.749632	constrained
COL15A1	ENSG00000204291	COL15A1B	ENSGACG00000014478	0.0528385	0.750164	accelerated
EXOSC5	ENSG00000077348	EXOSC5	ENSGACG00000012986	0.0528575	0.749925	constrained
HELZ	ENSG00000198265	HELZ	ENSGACG00000018530	0.0528658	0.749534	accelerated
RBM14	ENSG00000239306	RBM14B	ENSGACG00000019028	0.0528838	0.749283	constrained
SULT4A1	ENSG00000130540	SULT4A1	ENSGACG00000019321	0.052884	0.748779	accelerated
DLST	ENSG00000119689	DLST	ENSGACG00000007509	0.0529073	0.748602	accelerated
PURB	ENSG00000146676		ENSGACG00000014617	0.0529385	0.748538	accelerated
			ENSORLG00000018723	0.0529747	0.748544	constrained
TTPAL	ENSG00000124120	TTPAL	ENSGACG00000011479	0.0531935	0.751129	constrained
IQSEC1	ENSG00000144711	IQSEC1B	ENSGACG00000011143	0.0532816	0.751866	constrained
			ENSGACG00000012864	0.0533081	0.751734	accelerated
DUS3L	ENSG00000141994	DUS3L	ENSGACG00000004109	0.05331	0.751254	accelerated
SCN4B	ENSG00000177098	SCN4BA	ENSGACG00000007272	0.0534629	0.752903	accelerated
MEP1B	ENSG00000141434	MEP1B	ENSGACG00000003537	0.0534817	0.752661	accelerated
FGF8	ENSG00000107831	FGF8A	ENSGACG00000003803	0.0535038	0.752466	constrained
TAT	ENSG00000198650	TAT	ENSGACG00000000464	0.0535126	0.752086	constrained
PHETA1	ENSG00000198324	SI:CH211-193C2.2	ENSGACG00000006284	0.0535165	0.751635	accelerated
KDM6B	ENSG00000132510		ENSGACG00000020325	0.0535817	0.752048	accelerated
SMARCAD1	ENSG00000163104	SMARCAD1A	ENSGACG00000007327	0.0536019	0.751826	constrained
BBS9	ENSG00000122507	BBS9	ENSTNIG00000005257	0.0536164	0.751527	constrained
TMPRSS13	ENSG00000137747	TMPRSS13B	ENSGACG00000009369	0.0536489	0.75148	constrained
PTK2	ENSG00000169398	PTK2	ENSGACG00000004011	0.0536491	0.750979	accelerated
CD2BP2	ENSG00000169217	CD2BP2	ENSGACG00000013628	0.0536735	0.75082	constrained
MAP4K4	ENSG00000071054	MAP4K4	ENSTNIG00000015689	0.0537895	0.751939	constrained
		SI:DKEY-103J14.5	ENSGACG00000006071	0.0538619	0.752449	accelerated
GYG1	ENSG00000163754	GYG1B	ENSGACG00000003621	0.0539061	0.752566	constrained
			ENSGACG00000014951	0.0540017	0.753397	constrained
P4HA1	ENSG00000122884	P4HA1B	ENSGACG00000010233	0.054031	0.753304	constrained
DNAH10	ENSG00000197653	SI:DKEYP-86B9.1	ENSORLG00000002971	0.0540374	0.752892	constrained
CHIT1	ENSG00000133063	CHIA.1	ENSGACG00000011482	0.0540444	0.752489	constrained
KLHL18	ENSG00000114648	KLHL18	ENSGACG00000001481	0.0540506	0.752075	constrained
TTBK1	ENSG00000146216		ENSGACG00000011144	0.0541086	0.752383	constrained
		TPBGL	ENSGACG00000007188	0.0541174	0.752006	accelerated
			ENSGACG00000001221	0.0541806	0.752385	accelerated
ECHDC3	ENSG00000134463	ECHDC3	ENSGACG00000001116	0.0542418	0.752736	accelerated
		ZGC:112492	ENSGACG00000011059	0.0542599	0.752488	accelerated
MELTF	ENSG00000163975	OTOMP	ENSGACG00000010021	0.0543299	0.75296	constrained
RNF20	ENSG00000155827	RNF20	ENSGACG00000017981	0.0544245	0.753772	accelerated
SIPA1L1	ENSG00000197555		ENSGACG00000005971	0.0544693	0.753894	accelerated
HDDC2	ENSG00000111906	HDDC2	ENSGACG00000013262	0.0545293	0.754226	accelerated
RBFOX3	ENSG00000167281	RBFOX3A	ENSGACG00000002138	0.0545527	0.754052	constrained
CISH	ENSG00000114737	CISHB	ENSTNIG00000014673	0.0545694	0.753785	accelerated
ZMPSTE24	ENSG00000084073	ZMPSTE24	ENSGACG00000009297	0.0546051	0.75378	accelerated
MFN1	ENSG00000171109		ENSGACG00000001587	0.0548556	0.756739	constrained
TMPRSS11D	ENSG00000153802		ENSGACG00000003060	0.0549392	0.757394	constrained
LRRC2	ENSG00000163827	LRRC2	ENSGACG00000001076	0.0549939	0.75765	constrained
TCTN1	ENSG00000204852	TCTN1	ENSTNIG00000003908	0.055008	0.757346	accelerated
TMEM98	ENSG00000006042	TMEM98	ENSGACG00000009522	0.055172	0.759105	accelerated
DUSP22	ENSG00000112679	DUSP22B	ENSGACG00000016454	0.0552056	0.759068	accelerated
			ENSTNIG00000011862	0.0552226	0.758803	accelerated
TIGD1	ENSG00000221944		ENSGACG00000018423	0.0552658	0.758899	accelerated
SCO1	ENSG00000133028	SCO1	ENSGACG00000014472	0.0552873	0.758697	accelerated
LRTM2	ENSG00000166159		ENSGACG00000008489	0.0553181	0.758623	constrained
ARFIP2	ENSG00000132254	ARFIP2B	ENSGACG00000020572	0.0553405	0.758432	accelerated
USP45	ENSG00000123552	USP45	ENSGACG00000005006	0.0554185	0.759005	constrained
BIRC6	ENSG00000115760		ENSGACG00000002201	0.0554322	0.758697	constrained
DHRS2	ENSG00000100867	ZGC:101858	ENSGACG00000014039	0.0554633	0.758627	accelerated
ACIN1	ENSG00000100813		ENSGACG00000019196	0.0555625	0.759488	constrained
HBP1	ENSG00000105856	HBP1	ENSGACG00000010054	0.0555738	0.759146	accelerated
TYMS	ENSG00000176890	TYMS	ENSGACG00000004111	0.0555747	0.758664	accelerated
			ENSGACG00000010034	0.0555857	0.758319	accelerated
			ENSGACG00000001110	0.0556538	0.758754	accelerated
PDIA3	ENSG00000167004	PDIA3	ENSGACG00000007033	0.0556611	0.758361	constrained
TMEM47	ENSG00000147027		ENSGACG00000015180	0.0556856	0.758201	accelerated
		SI:DKEY-5I3.5	ENSGACG00000012608	0.0557033	0.757948	constrained
PSAP	ENSG00000197746	PSAP	ENSGACG00000005108	0.0557542	0.758148	constrained
MPHOSPH8	ENSG00000196199	MPHOSPH8	ENSGACG00000001360	0.0558223	0.758583	accelerated
RAB37	ENSG00000172794		ENSGACG00000013218	0.0558223	0.758091	accelerated
			ENSGACG00000011496	0.0558458	0.757917	constrained
GPR20	ENSG00000275181		ENSGACG00000004037	0.0558765	0.757844	accelerated
BRD2	ENSG00000236227	BRD4	ENSGACG00000010106	0.0559093	0.757797	constrained
			ENSGACG00000013854	0.0559838	0.758317	accelerated
		PARAPINOPSINA	ENSGACG00000000189	0.0560775	0.759094	accelerated
			ENSGACG00000011180	0.0561476	0.759552	accelerated
LDHA	ENSG00000134333	LDHA	ENSGACG00000011270	0.0562356	0.760251	constrained
			ENSORLG00000019888	0.0562654	0.760164	accelerated
FBXW11	ENSG00000072803	FBXW11A	ENSGACG00000017925	0.0562894	0.759998	constrained
SPOCK3	ENSG00000196104	SPOCK3	ENSGACG00000018028	0.0563003	0.759655	constrained
		ZGC:195245	ENSGACG00000008236	0.0563043	0.75922	accelerated
MTFR1	ENSG00000066855	MTFR1	ENSGACG00000002983	0.0564048	0.760085	constrained
XYLT1	ENSG00000103489	XYLT1	ENSGACG00000019187	0.0564223	0.759833	accelerated
TUBA4B	ENSG00000243910		ENSGACG00000010436	0.0564335	0.759495	accelerated
SMURF1	ENSG00000198742	SMURF1	ENSGACG00000007912	0.0564623	0.759394	constrained
PRR15	ENSG00000176532	PRR15LA	ENSGACG00000005720	0.0564715	0.75903	constrained
		SI:DKEY-228D14.5	ENSGACG00000007851	0.0565692	0.759856	accelerated
WTIP	ENSG00000142279	WTIP	ENSGACG00000014970	0.0567074	0.761225	accelerated
LXN	ENSG00000079257	LXN	ENSTNIG00000007728	0.0567087	0.760754	accelerated
CMKLR1	ENSG00000174600		ENSGACG00000016979	0.0567879	0.761328	accelerated
LRRC73	ENSG00000204052	LRRC73	ENSGACG00000012246	0.0568045	0.761064	constrained
			ENSTNIG00000008395	0.0568271	0.76088	constrained
GLDC	ENSG00000178445	GLDC	ENSGACG00000013715	0.0568355	0.760506	constrained
			ENSGACG00000013852	0.0568837	0.760665	constrained
DUOX1	ENSG00000137857	DUOX	ENSGACG00000006163	0.0569689	0.761318	accelerated
NUDT16L1	ENSG00000168101	ZGC:103759	ENSGACG00000004125	0.0569697	0.760843	accelerated
BRAF	ENSG00000157764	BRAF	ENSGACG00000019257	0.0570281	0.761138	accelerated
ACSL4	ENSG00000068366	ACSL4A	ENSGACG00000018503	0.0570632	0.761122	accelerated
SLC4A5	ENSG00000188687	SI:CH211-48M9.1	ENSGACG00000013635	0.0570703	0.760731	constrained
			ENSGACG00000019573	0.0571285	0.761023	accelerated
F2R	ENSG00000181104	SI:DKEY-163M14.6	ENSGACG00000015755	0.0571817	0.761247	accelerated
			ENSTNIG00000001942	0.0572433	0.761583	constrained
GRAMD2A	ENSG00000175318	GRAMD2AA	ENSGACG00000016994	0.0573256	0.762194	constrained
PKN1	ENSG00000123143	PKN1B	ENSGACG00000006215	0.0574452	0.763299	constrained
CLDN4	ENSG00000189143		ENSGACG00000020500	0.0574467	0.762836	constrained
PCSK9	ENSG00000169174	PCSK9	ENSORLG00000001627	0.057625	0.764718	constrained
			ENSGACG00000019796	0.0576694	0.764823	constrained
MRPS16	ENSG00000182180	MRPS16	ENSGACG00000001715	0.0576859	0.764557	accelerated
GHRHR	ENSG00000106128	GHRHR	ENSGACG00000011760	0.0578286	0.765963	accelerated
		OR118-3	ENSGACG00000011432	0.0579055	0.766497	accelerated
CRYGD	ENSG00000118231		ENSGACG00000008731	0.0579342	0.766393	accelerated
CDH6	ENSG00000113361		ENSTNIG00000012170	0.0579536	0.766166	accelerated
TNFAIP1	ENSG00000109079	KCTD10	ENSGACG00000009196	0.0579977	0.766265	constrained
KLC1	ENSG00000126214	KLC1A	ENSGACG00000004792	0.057999	0.765799	accelerated
PHLDB1	ENSG00000019144	PHLDB1B	ENSGACG00000005214	0.0580314	0.765743	accelerated
GXYLT2	ENSG00000172986	GXYLT2	ENSGACG00000011788	0.058052	0.765533	constrained
MOBP	ENSG00000168314	SI:CH211-106H4.9	ENSORLG00000017914	0.0580604	0.765162	accelerated
NRDC	ENSG00000078618	NRD1B	ENSGACG00000003577	0.0580712	0.764823	accelerated
GAL3ST3	ENSG00000175229	GAL3ST3	ENSGACG00000019030	0.0581644	0.76557	constrained
ZNF346	ENSG00000113761	ZNF346	ENSGACG00000020800	0.0582152	0.765757	accelerated
HSD17B4	ENSG00000133835	HSD17B4	ENSGACG00000006242	0.0582474	0.765699	accelerated
BACE2	ENSG00000182240	BACE2	ENSGACG00000006936	0.058275	0.765582	accelerated
POLD2	ENSG00000106628	POLD2	ENSGACG00000011817	0.0582763	0.765118	constrained
			ENSGACG00000011756	0.0582846	0.764748	constrained
HHAT	ENSG00000054392	HHAT	ENSGACG00000010922	0.0584524	0.76647	constrained
PTPDC1	ENSG00000158079		ENSGACG00000012493	0.0585363	0.767089	constrained
		RETREG3	ENSGACG00000008434	0.0586134	0.767619	constrained
			ENSORLG00000001984	0.0586727	0.767916	constrained
ZNF579	ENSG00000218891		ENSGACG00000010384	0.058696	0.767741	constrained
CCKAR	ENSG00000163394	CCKAR	ENSGACG00000019294	0.0587226	0.76761	constrained
ATOH8	ENSG00000168874	ATOH8	ENSGACG00000019554	0.0587583	0.767596	accelerated
APLP2	ENSG00000084234	APLP2	ENSGACG00000013115	0.0588638	0.768495	constrained
HJV	ENSG00000168509		ENSGACG00000003165	0.0588939	0.76841	constrained
MAPK15	ENSG00000181085	MAPK15	ENSGACG00000005266	0.0589599	0.768792	accelerated
TTYH3	ENSG00000136295	TTYH3A	ENSGACG00000014138	0.0590186	0.769078	accelerated
NKPD1	ENSG00000179846	NKPD1	ENSGACG00000015277	0.0591024	0.769691	constrained
COL14A1	ENSG00000187955	COL14A1A	ENSGACG00000007065	0.0591253	0.769511	accelerated
ADAMTSL4	ENSG00000143382		ENSORLG00000010424	0.0592132	0.770176	accelerated
CD22	ENSG00000012124	SI:CH73-380L3.2	ENSGACG00000007546	0.059224	0.769839	accelerated
DAB2IP	ENSG00000136848		ENSTNIG00000002476	0.0592633	0.769872	constrained
NME3	ENSG00000103024	NME3	ENSGACG00000013028	0.0593585	0.77063	constrained
EXOSC4	ENSG00000178896	EXOSC4	ENSGACG00000017838	0.0593919	0.770586	constrained
IQUB	ENSG00000164675	IQUB	ENSTNIG00000010411	0.0594752	0.77119	constrained
CEP55	ENSG00000138180	CEP55L	ENSTNIG00000018905	0.0596245	0.772647	constrained
CASP9	ENSG00000132906	CASP9	ENSTNIG00000010925	0.0596812	0.772903	accelerated
RAP2B	ENSG00000181467	RAP2B	ENSGACG00000015009	0.0596939	0.77259	accelerated
TRUB1	ENSG00000165832	TRUB1	ENSGACG00000015387	0.059721	0.772463	constrained
SALL4	ENSG00000101115	SALL4	ENSGACG00000011124	0.05977	0.77262	constrained
IQSEC1	ENSG00000144711	IQSEC1 (1 OF MANY)	ENSGACG00000000063	0.059806	0.772607	constrained
			ENSGACG00000014654	0.0598405	0.772577	accelerated
CD38	ENSG00000004468		ENSGACG00000004942	0.0599086	0.77298	accelerated
CTBP1	ENSG00000159692	ZGC:136929	ENSGACG00000016437	0.0599401	0.77291	accelerated
CEP104	ENSG00000116198	CEP104	ENSGACG00000005533	0.0599551	0.772627	accelerated
TRPV6	ENSG00000165125	TRPV6	ENSGACG00000010470	0.0600064	0.772813	accelerated
			ENSGACG00000009743	0.0600461	0.772849	constrained
AP000351.7	ENSG00000281310	GSTT1A	ENSGACG00000014744	0.0600833	0.772853	constrained
ZFR2	ENSG00000105278	ZFR2	ENSGACG00000010658	0.0601122	0.77275	constrained
FGF4	ENSG00000075388		ENSGACG00000019608	0.0601801	0.773148	constrained
DPP4	ENSG00000197635	ZGC:136971	ENSGACG00000005838	0.0601838	0.772721	accelerated
HDAC3	ENSG00000171720	HDAC3	ENSGACG00000018752	0.060206	0.772533	constrained
COL8A1	ENSG00000144810	COL8A1B	ENSGACG00000014373	0.0602237	0.772287	accelerated
SNRK	ENSG00000163788	SNRKA	ENSGACG00000003799	0.0602701	0.772409	constrained
NSMF	ENSG00000165802		ENSGACG00000005319	0.0603105	0.772454	accelerated
			ENSGACG00000019203	0.0603113	0.771993	constrained
KLC3	ENSG00000104892	KLC3	ENSGACG00000012419	0.0603708	0.772281	accelerated
		SI:CH211-15P9.2	ENSGACG00000003371	0.0604052	0.772249	accelerated
CASR	ENSG00000036828		ENSGACG00000010342	0.0604059	0.771787	accelerated
WSB2	ENSG00000176871	WSB2	ENSGACG00000014205	0.0605038	0.772567	constrained
			ENSGACG00000020345	0.0605093	0.772167	constrained
GIMAP4	ENSG00000133574	SI:DKEYP-69E1.8	ENSGACG00000006740	0.0605538	0.772264	constrained
CFAP57	ENSG00000243710	CFAP57	ENSGACG00000011090	0.0605658	0.771947	accelerated
			ENSGACG00000003857	0.0605687	0.771514	constrained
RNF150	ENSG00000170153	RNF150A	ENSGACG00000017275	0.0606572	0.772172	constrained
KLHL24	ENSG00000114796	KLHL24A	ENSGACG00000015042	0.0607586	0.772992	constrained
PPP1R13B	ENSG00000088808	PPP1R13BB	ENSTNIG00000016366	0.0608603	0.773816	constrained
DUSP26	ENSG00000133878		ENSGACG00000002195	0.0608716	0.77349	accelerated
CHST2	ENSG00000175040	CHST2B	ENSGACG00000003738	0.0608767	0.773086	constrained
			ENSGACG00000010402	0.0609165	0.773122	constrained
AC011604.2	ENSG00000257046	SLCO1D1	ENSTNIG00000002743	0.0609473	0.773046	accelerated
KLHDC8A	ENSG00000162873	KLHDC8A	ENSGACG00000010949	0.0610309	0.773637	accelerated
MGAT4C	ENSG00000182050	MGAT4C	ENSGACG00000009544	0.0610607	0.773546	accelerated
DEAF1	ENSG00000177030	DEAF1	ENSGACG00000008942	0.061084	0.773373	accelerated
CEBPB	ENSG00000172216	CEBPB	ENSGACG00000011827	0.061086	0.772932	constrained
DNM2	ENSG00000079805	DNM2 (1 OF MANY)	ENSGACG00000018797	0.061123	0.772932	constrained
ADAMTS15	ENSG00000166106	ADAMTS15B	ENSGACG00000000032	0.0611333	0.772597	accelerated
FYCO1	ENSG00000163820	FYCO1A	ENSGACG00000011746	0.0611502	0.772344	accelerated
			ENSGACG00000014490	0.0611581	0.771978	constrained
FABP6	ENSG00000170231	FABP6	ENSGACG00000014354	0.061183	0.771827	constrained
KIAA1549	ENSG00000122778	SI:CH211-1E14.1	ENSGACG00000013544	0.061223	0.771867	constrained
MAN2A1	ENSG00000112893		ENSGACG00000015458	0.0612485	0.771724	accelerated
CLTRN	ENSG00000147003	SI:DKEY-194E6.1	ENSORLG00000016335	0.0613004	0.771913	constrained
HOXC12	ENSG00000123407	HOXC12A	ENSGACG00000009391	0.0613227	0.77173	accelerated
NCCRP1	ENSG00000188505	NCCRP1	ENSGACG00000020167	0.0614103	0.772369	constrained
KCNV2	ENSG00000168263	SI:RP71-39B20.4	ENSGACG00000015571	0.0614312	0.772167	accelerated
MRAS	ENSG00000158186	SI:CH73-116O1.2	ENSGACG00000007818	0.0614361	0.771766	accelerated
PRDX4	ENSG00000123131	PRDX4	ENSGACG00000020678	0.0614594	0.771595	constrained
HSD17B3	ENSG00000130948	HSD17B3	ENSGACG00000006978	0.0614631	0.771179	constrained
		SI:CH211-242B18.1	ENSGACG00000005129	0.0615067	0.771264	accelerated
DNAH17	ENSG00000187775		ENSGACG00000002302	0.0615891	0.771835	constrained
DNHD1	ENSG00000179532		ENSGACG00000019850	0.0616075	0.771605	constrained
CAPRIN1	ENSG00000135387	CAPRIN1A	ENSGACG00000015620	0.0616109	0.771186	constrained
FOXRED1	ENSG00000110074	FOXRED1	ENSGACG00000020857	0.0617127	0.771998	constrained
YTHDC1	ENSG00000083896	YTHDC1	ENSGACG00000015486	0.0619117	0.774026	accelerated
		LRCH4	ENSORLG00000012217	0.0619619	0.774192	accelerated
SUZ12	ENSG00000178691	SUZ12B	ENSGACG00000019421	0.0619717	0.773852	constrained
SLC25A40	ENSG00000075303	SLC25A40	ENSGACG00000012315	0.0622106	0.776373	constrained
			ENSGACG00000003878	0.0622202	0.776029	accelerated
PXN	ENSG00000089159	PXNA	ENSGACG00000008585	0.0622209	0.775576	constrained
RERG	ENSG00000134533	ZGC:110699	ENSGACG00000014819	0.0622357	0.7753	accelerated
ACHE	ENSG00000087085	ACHE	ENSGACG00000000728	0.0622697	0.775262	accelerated
SH2D4A	ENSG00000104611		ENSGACG00000018678	0.0623906	0.776305	accelerated
GALE	ENSG00000117308	GALE	ENSGACG00000007019	0.062416	0.77616	constrained
DENND2A	ENSG00000146966	DENND2A	ENSGACG00000003792	0.0624436	0.776042	constrained
KCNK12	ENSG00000184261	KCNK12	ENSGACG00000005387	0.0624688	0.775895	constrained
			ENSGACG00000002598	0.0624935	0.775741	constrained
PRODH	ENSG00000100033	PRODHA	ENSGACG00000016928	0.0624992	0.775353	constrained
POGZ	ENSG00000143442		ENSGACG00000010041	0.062516	0.775102	constrained
PRDX6	ENSG00000117592	PRDX6	ENSGACG00000014613	0.0625693	0.775303	accelerated
NKX2-3	ENSG00000119919		ENSGACG00000010780	0.0625749	0.774915	accelerated
APOA1	ENSG00000118137	APOA1B	ENSGACG00000006034	0.0625988	0.774752	constrained
SCN4B	ENSG00000177098	SCN4BB	ENSGACG00000020361	0.0626172	0.774522	accelerated
CNGB3	ENSG00000170289	CNGB3.1	ENSORLG00000005950	0.0626532	0.77451	constrained
MFSD4A	ENSG00000174514	MFSD4AA	ENSGACG00000010962	0.06266	0.774138	accelerated
EXTL1	ENSG00000158008		ENSGACG00000006916	0.0626819	0.773952	accelerated
DZANK1	ENSG00000089091		ENSORLG00000020895	0.0627857	0.774777	accelerated
EHBP1L1	ENSG00000173442		ENSGACG00000000791	0.0628414	0.775007	accelerated
NCOR1	ENSG00000141027		ENSGACG00000020260	0.0628927	0.775184	constrained
ICMT	ENSG00000116237	ICMT	ENSGACG00000013312	0.0628975	0.774786	accelerated
			ENSGACG00000019823	0.0629207	0.774617	accelerated
FGF2	ENSG00000138685		ENSGACG00000008089	0.063039	0.775617	constrained
FBXO16	ENSG00000214050	FBXO16	ENSGACG00000004722	0.0630748	0.775601	constrained
C19orf54	ENSG00000188493	ZGC:153119	ENSGACG00000009856	0.0631076	0.77555	constrained
CERT1	ENSG00000113163	COL4A3BPB	ENSTNIG00000013486	0.0631458	0.775564	accelerated
KLHL21	ENSG00000162413	KLHL21	ENSGACG00000011193	0.0631583	0.775263	accelerated
FKBP8	ENSG00000105701	FKBP8	ENSGACG00000012561	0.0631786	0.775058	constrained
METTL11B	ENSG00000203740	METTL11B	ENSGACG00000005100	0.0631998	0.774864	constrained
PRR16	ENSG00000184838	PRR16	ENSGACG00000006280	0.0632345	0.774835	constrained
NETO2	ENSG00000171208	NETO2B	ENSGACG00000014900	0.0632568	0.774655	constrained
			ENSORLG00000009722	0.0632636	0.774286	accelerated
			ENSGACG00000010831	0.0632877	0.774128	accelerated
MTUS2	ENSG00000132938		ENSGACG00000020599	0.0632895	0.773699	constrained
MANEA	ENSG00000172469	MANEA	ENSGACG00000010260	0.0633277	0.773713	accelerated
PLXDC2	ENSG00000120594	PLXDC2	ENSGACG00000004008	0.0634522	0.774782	constrained
FSTL1	ENSG00000163430		ENSGACG00000011701	0.0634588	0.774412	constrained
FGA	ENSG00000171560	FGA	ENSGACG00000018694	0.0635263	0.774784	accelerated
USP43	ENSG00000154914	USP43A	ENSGACG00000019385	0.0635351	0.77444	accelerated
GNB3	ENSG00000111664	GNB3B	ENSGACG00000009422	0.0635523	0.7742	constrained
QTRT2	ENSG00000151576	QTRT2	ENSTNIG00000012725	0.0635612	0.773858	accelerated
CUX2	ENSG00000111249	CUX2B	ENSGACG00000013522	0.063612	0.774026	constrained
LASP1	ENSG00000002834		ENSGACG00000003561	0.0636413	0.773933	accelerated
GUCA1B	ENSG00000112599	GUCA1B	ENSGACG00000003369	0.0636734	0.773874	constrained
			ENSGACG00000000126	0.0636974	0.773717	constrained
BEST2	ENSG00000039987	BEST2	ENSGACG00000019093	0.063764	0.774076	constrained
PRKCB	ENSG00000166501	PRKCB (1 OF MANY)	ENSGACG00000014351	0.0637954	0.774009	accelerated
RRAD	ENSG00000166592	RRAD	ENSGACG00000015391	0.0638446	0.774158	constrained
			ENSGACG00000001057	0.0638482	0.773752	accelerated
IGSF8	ENSG00000162729	IGSF8	ENSGACG00000006633	0.0638706	0.773576	accelerated
ARSI	ENSG00000183876	ARSIA	ENSGACG00000017998	0.0638963	0.77344	accelerated
NRXN2	ENSG00000110076		ENSGACG00000020651	0.0639648	0.773823	constrained
CHAC1	ENSG00000128965		ENSGACG00000005910	0.0640329	0.774199	accelerated
EIF2B3	ENSG00000070785	EIF2B3	ENSGACG00000013800	0.0640352	0.77378	accelerated
FANCG	ENSG00000221829	FANCG	ENSTNIG00000000984	0.0640526	0.773544	constrained
NQO1	ENSG00000181019	NQO1 (1 OF MANY)	ENSGACG00000003762	0.0641071	0.773756	constrained
OMP	ENSG00000254550	OMPB	ENSGACG00000020787	0.0641738	0.774115	accelerated
HAGH	ENSG00000063854	HAGH	ENSGACG00000011858	0.0641804	0.773749	constrained
PTGER1	ENSG00000160951	PTGER1B	ENSGACG00000006265	0.064213	0.773696	accelerated
MAPKAPK2	ENSG00000162889	MAPKAPK2	ENSGACG00000000388	0.0642332	0.773495	constrained
			ENSGACG00000018052	0.0642956	0.773801	accelerated
SPTY2D1	ENSG00000179119	SPTY2D1	ENSGACG00000011238	0.0643387	0.773875	constrained
ST7	ENSG00000004866	ST7	ENSGACG00000009091	0.0644343	0.774581	accelerated
FMOD	ENSG00000122176	FMODA	ENSGACG00000000399	0.0644527	0.774357	constrained
GARNL3	ENSG00000136895	SI:CH211-182D3.1	ENSGACG00000015942	0.0644621	0.774026	accelerated
CFAP20	ENSG00000070761	CFAP20	ENSGACG00000004039	0.0645356	0.774464	constrained
			ENSGACG00000017776	0.0645774	0.774522	accelerated
COL14A1	ENSG00000187955		ENSGACG00000009702	0.0646498	0.774947	constrained
IQCH	ENSG00000103599	IQCH	ENSGACG00000005158	0.0647043	0.775157	accelerated
FOXD4	ENSG00000170122		ENSGACG00000011599	0.0648188	0.776084	accelerated
RELN	ENSG00000189056	RELN	ENSGACG00000009959	0.0648593	0.776125	constrained
TAF1B	ENSG00000115750	TAF1B	ENSGACG00000001470	0.0648744	0.775862	constrained
			ENSGACG00000010567	0.0649587	0.776426	accelerated
UGDH	ENSG00000109814	UGDH	ENSGACG00000016178	0.0649657	0.776067	accelerated
GALNT16	ENSG00000100626	GALNT16	ENSGACG00000005369	0.064971	0.775689	accelerated
			ENSGACG00000017160	0.0649866	0.775432	constrained
SEMA6B	ENSG00000167680	SEMA6BA	ENSGACG00000015346	0.0649981	0.775128	constrained
SLC25A37	ENSG00000147454	SLC25A37	ENSGACG00000010765	0.0650126	0.774859	accelerated
AVPR1A	ENSG00000166148		ENSGACG00000003589	0.0650515	0.774882	constrained
TMPRSS9	ENSG00000178297		ENSGACG00000010394	0.0650657	0.774611	constrained
QPCT	ENSG00000115828	QPCT	ENSGACG00000006959	0.06511	0.774698	constrained
SLC5A2	ENSG00000140675	SLC5A2	ENSORLG00000008769	0.0651185	0.774359	constrained
ASIC2	ENSG00000108684		ENSTNIG00000018262	0.0651785	0.774633	accelerated
ZNF628	ENSG00000197483		ENSGACG00000010515	0.0652271	0.774771	accelerated
			ENSGACG00000000624	0.065353	0.775826	constrained
SRRT	ENSG00000087087	SRRT	ENSGACG00000020387	0.065393	0.775861	constrained
LDHB	ENSG00000111716	LDHBB	ENSGACG00000004329	0.065493	0.776607	accelerated
S1PR4	ENSG00000125910	S1PR4	ENSGACG00000010526	0.0655159	0.77644	accelerated
		SLC22A13A	ENSTNIG00000007921	0.065518	0.776025	constrained
			ENSGACG00000008336	0.0655586	0.776068	constrained
ATG4C	ENSG00000125703	ATG4C	ENSGACG00000006923	0.0655643	0.775697	accelerated
NAV2	ENSG00000166833	NAV2A	ENSGACG00000017087	0.0656015	0.775698	constrained
RASGRF1	ENSG00000058335	RASGRF1 (1 OF MANY)	ENSGACG00000016457	0.065634	0.775645	accelerated
USP19	ENSG00000172046	USP19	ENSGACG00000004155	0.0656368	0.77524	constrained
PHETA2	ENSG00000177096	ZGC:153733	ENSGACG00000013634	0.0656513	0.774974	accelerated
LSG1	ENSG00000041802	LSG1	ENSGACG00000009323	0.0656607	0.774648	constrained
NID1	ENSG00000116962	NID1A	ENSGACG00000004210	0.065694	0.774605	accelerated
IGKV2D-30	ENSG00000239571		ENSGACG00000009499	0.0656941	0.774171	constrained
			ENSGACG00000020819	0.0657539	0.774439	constrained
UNC79	ENSG00000133958	UNC79	ENSGACG00000008119	0.0658127	0.774695	constrained
TFAP2A	ENSG00000137203	TFAP2A	ENSGACG00000002334	0.0658451	0.774642	accelerated
SREBF1	ENSG00000072310	SREBF1	ENSGACG00000012064	0.0658582	0.774361	accelerated
GALNT2	ENSG00000143641	GALNT2	ENSGACG00000016182	0.0658708	0.774074	accelerated
PIK3IP1	ENSG00000100100	PIK3IP1	ENSGACG00000008705	0.0658737	0.773674	accelerated
ATP5PF	ENSG00000154723		ENSGACG00000001455	0.0658861	0.773386	constrained
STC1	ENSG00000159167	STC1	ENSGACG00000010784	0.0659244	0.773402	accelerated
CLEC4F	ENSG00000152672		ENSGACG00000007640	0.0659538	0.773313	constrained
PDE2A	ENSG00000186642	PDE2A	ENSTNIG00000005229	0.0661213	0.774844	constrained
PHF12	ENSG00000109118	PHF12B	ENSGACG00000013703	0.0661544	0.774799	constrained
PITPNC1	ENSG00000154217		ENSGACG00000018563	0.0662486	0.775468	accelerated
			ENSGACG00000006204	0.0662526	0.775082	accelerated
ECHDC2	ENSG00000121310	ECHDC2	ENSGACG00000014569	0.0663408	0.77568	accelerated
ATG5	ENSG00000057663	ATG5	ENSGACG00000001732	0.0663886	0.775806	accelerated
CENPL	ENSG00000120334	CENPL	ENSGACG00000015062	0.0664042	0.775555	constrained
MSI2	ENSG00000153944	MSI2A	ENSGACG00000020301	0.0664373	0.775509	accelerated
TMPRSS11D	ENSG00000153802	TMPRSS15	ENSGACG00000020914	0.066466	0.775411	accelerated
ADAM8	ENSG00000151651	ADAM8A	ENSGACG00000006750	0.0665107	0.775501	accelerated
RARS2	ENSG00000146282	RARS2	ENSGACG00000008226	0.066515	0.77512	accelerated
VLDLR	ENSG00000147852	VLDLR	ENSGACG00000017886	0.0665391	0.77497	constrained
			ENSGACG00000019950	0.0665761	0.77497	constrained
GHSR	ENSG00000121853	GHSRB	ENSGACG00000010956	0.0666335	0.775207	constrained
CNGA1	ENSG00000198515	CNGA1B	ENSGACG00000000314	0.0666529	0.775002	accelerated
SLC5A10	ENSG00000154025	SI:DKEYP-9D4.5	ENSGACG00000016758	0.0667245	0.775404	accelerated
CAMK4	ENSG00000152495	CAMK4	ENSGACG00000013599	0.0667894	0.775728	constrained
THRAP3	ENSG00000054118	THRAP3A	ENSGACG00000013745	0.0667979	0.775396	accelerated
MPP3	ENSG00000161647	MPP3A	ENSGACG00000009540	0.0668027	0.775022	accelerated
			ENSGACG00000009769	0.0669163	0.775911	constrained
PIK3CG	ENSG00000105851	PIK3CG	ENSORLG00000009458	0.0669474	0.775841	constrained
IFT172	ENSG00000138002	IFT172	ENSGACG00000006020	0.0669953	0.775967	constrained
ARPP19	ENSG00000128989	ARPP19	ENSGACG00000016519	0.0669963	0.775549	accelerated
AKIRIN2	ENSG00000135334	AKIRIN2	ENSGACG00000008247	0.0670988	0.776307	constrained
TRPV4	ENSG00000111199	TRPV4	ENSGACG00000009136	0.0672205	0.777286	accelerated
CSK	ENSG00000103653	CSK	ENSGACG00000009794	0.0672474	0.777167	constrained
MXRA5	ENSG00000101825		ENSGACG00000006317	0.0673916	0.778405	accelerated
CBX7	ENSG00000100307	CBX7A	ENSGACG00000007724	0.0674444	0.778585	accelerated
ZNF23	ENSG00000167377	ZNF16L	ENSORLG00000010255	0.0675285	0.779127	accelerated
		COX17	ENSGACG00000001415	0.0675526	0.778975	constrained
HORMAD1	ENSG00000143452	HORMAD1	ENSGACG00000013504	0.0675548	0.778571	constrained
			ENSGACG00000006594	0.0675687	0.778304	constrained
ALG11	ENSG00000253710		ENSGACG00000007969	0.0675849	0.778062	constrained
C5	ENSG00000106804		ENSORLG00000017552	0.0676197	0.778035	constrained
			ENSGACG00000006340	0.0676859	0.778369	constrained
ARL4D	ENSG00000175906	ARL4D	ENSGACG00000003710	0.0677278	0.778424	accelerated
CCDC50	ENSG00000152492	CCDC50	ENSGACG00000010040	0.067733	0.778056	constrained
ACADSB	ENSG00000196177	ACADSB	ENSGACG00000002502	0.0677371	0.777677	accelerated
DENND2A	ENSG00000146966		ENSTNIG00000018533	0.0677641	0.777561	constrained
HIP1	ENSG00000127946	HIP1	ENSGACG00000007649	0.0680085	0.779937	accelerated
NAGPA	ENSG00000103174	NAGPA	ENSGACG00000017746	0.0680624	0.780128	accelerated
ITPKC	ENSG00000086544	ITPKCB	ENSGACG00000009859	0.0681113	0.780262	constrained
ZDHHC13	ENSG00000177054	ZDHHC13	ENSGACG00000017075	0.0681113	0.779835	constrained
JUN	ENSG00000177606		ENSGACG00000016273	0.0681536	0.779894	accelerated
PTPN11	ENSG00000179295	PTPN11A	ENSGACG00000015575	0.0681656	0.779605	accelerated
ATP5F1D	ENSG00000099624	ATP5F1D	ENSGACG00000013005	0.0682195	0.779795	accelerated
RNF19A	ENSG00000034677	SI:CH211-278J3.3	ENSGACG00000010774	0.0682644	0.779883	accelerated
NADK	ENSG00000008130	NADKA	ENSGACG00000005446	0.0682644	0.779458	accelerated
			ENSGACG00000018948	0.0682764	0.77917	constrained
CYP27C1	ENSG00000186684	CYP27C1	ENSGACG00000015251	0.0682946	0.778952	constrained
			ENSGACG00000019285	0.068302	0.778613	constrained
TXNDC15	ENSG00000113621	TXNDC15	ENSGACG00000000164	0.0683052	0.778226	accelerated
CD5L	ENSG00000073754		ENSORLG00000016446	0.0684723	0.779705	constrained
PTBP1	ENSG00000011304		ENSGACG00000013587	0.0685203	0.779828	constrained
PLOD1	ENSG00000083444	PLOD1A	ENSGACG00000013243	0.0685395	0.779623	accelerated
TES	ENSG00000135269	TES	ENSGACG00000009210	0.06856	0.779433	constrained
			ENSGACG00000019307	0.0686277	0.779779	accelerated
			ENSTNIG00000001975	0.0686351	0.77944	accelerated
			ENSGACG00000015535	0.0686506	0.779193	constrained
ORC1	ENSG00000085840	ORC1	ENSGACG00000005437	0.0686658	0.778944	accelerated
KIF7	ENSG00000166813	KIF7	ENSGACG00000015929	0.0688389	0.780485	accelerated
TMEM65	ENSG00000164983	TMEM65 (1 OF MANY)	ENSGACG00000006642	0.0688708	0.780424	accelerated
KTN1	ENSG00000126777	KTN1	ENSGACG00000007930	0.0689862	0.781308	constrained
FRYL	ENSG00000075539	FRYL	ENSTNIG00000017666	0.0690629	0.781754	constrained
EPC1	ENSG00000120616	EPC1A	ENSGACG00000000573	0.0691177	0.781953	accelerated
TUBGCP6	ENSG00000128159	APPL2	ENSGACG00000003928	0.0691446	0.781834	constrained
VSTM4	ENSG00000165633	VSTM4B	ENSGACG00000005691	0.0692366	0.782451	constrained
LMO1	ENSG00000166407		ENSGACG00000006564	0.069266	0.782362	constrained
FUCA1	ENSG00000179163	FUCA1	ENSGACG00000007448	0.0692851	0.782156	accelerated
MRM1	ENSG00000278619	MRM1	ENSGACG00000004024	0.0693698	0.78269	accelerated
CIR1	ENSG00000138433	SI:CH73-167C12.2	ENSGACG00000004749	0.0693767	0.782346	accelerated
ZFAND4	ENSG00000172671	ZFAND4	ENSGACG00000007740	0.0694084	0.782282	constrained
DDX19B	ENSG00000157349	DDX19	ENSGACG00000007778	0.0694783	0.782649	accelerated
			ENSGACG00000008779	0.0695527	0.783066	accelerated
SMARCE1	ENSG00000073584	SMARCE1 (1 OF MANY)	ENSGACG00000018114	0.0695848	0.783007	accelerated
DDAH1	ENSG00000153904	DDAH1	ENSGACG00000006704	0.0696024	0.782784	constrained
COL6A3	ENSG00000163359	COL6A3	ENSGACG00000001609	0.0696668	0.783088	accelerated
CHAT	ENSG00000070748	CHATA	ENSGACG00000008241	0.0697242	0.783313	constrained
			ENSGACG00000009760	0.0697589	0.783282	accelerated
NTPCR	ENSG00000135778	NTPCR	ENSGACG00000004149	0.069834	0.783705	constrained
MYO16	ENSG00000041515	MYO16	ENSGACG00000003570	0.0698639	0.783621	constrained
NPAS1	ENSG00000130751	NPAS1	ENSGACG00000009494	0.0700185	0.784934	constrained
WDR82	ENSG00000164091	WDR82	ENSGACG00000001254	0.0700899	0.785314	accelerated
			ENSORLG00000017274	0.0700998	0.785006	accelerated
SLC35B3	ENSG00000124786	SLC35B3	ENSGACG00000002326	0.0701156	0.784762	accelerated
			ENSGACG00000005715	0.0701384	0.784598	accelerated
CASC4	ENSG00000166734	CASC4	ENSGACG00000015566	0.070144	0.784243	constrained
MFRP	ENSG00000235718	MFRP	ENSGACG00000005955	0.0701506	0.783897	accelerated
XYLT1	ENSG00000103489		ENSGACG00000014935	0.0701988	0.784017	constrained
TOM1L2	ENSG00000175662	TOM1L2 (1 OF MANY)	ENSGACG00000012035	0.0701995	0.783607	constrained
RMND5B	ENSG00000145916	RMND5B	ENSGACG00000018357	0.0702095	0.783302	accelerated
TCF20	ENSG00000100207		ENSGACG00000007193	0.0702497	0.783333	accelerated
			ENSGACG00000019908	0.0702826	0.783282	accelerated
ILDR2	ENSG00000143195	ILDR2	ENSGACG00000003166	0.070296	0.783015	accelerated
			ENSGACG00000004012	0.0703385	0.783072	accelerated
ZNF496	ENSG00000162714		ENSGACG00000012830	0.0703957	0.783292	constrained
PCLO	ENSG00000186472	PCLO (1 OF MANY)	ENSGACG00000012685	0.0704168	0.783111	accelerated
METTL23	ENSG00000181038	METTL23	ENSGACG00000015015	0.07044	0.782953	constrained
PRTFDC1	ENSG00000099256	PRTFDC1	ENSGACG00000013405	0.0704404	0.782542	accelerated
FANCB	ENSG00000181544	FANCB	ENSGACG00000003896	0.070446	0.782189	constrained
KAT7	ENSG00000136504	KAT7B	ENSGACG00000009872	0.0704596	0.781926	constrained
SPNS2	ENSG00000183018		ENSGACG00000020221	0.0705813	0.782862	accelerated
FCAMR	ENSG00000162897	SI:DKEYP-104B3.21	ENSGACG00000008985	0.0706292	0.782979	constrained
MAPK12	ENSG00000188130	ZGC:171775	ENSGACG00000003777	0.0706574	0.782877	accelerated
MED13	ENSG00000108510	MED13A	ENSGACG00000020213	0.0706719	0.782623	accelerated
MSMO1	ENSG00000052802	MSMO1	ENSGACG00000016984	0.0706921	0.782433	accelerated
			ENSGACG00000001046	0.0707049	0.782161	constrained
HDAC11	ENSG00000163517	HDAC11	ENSGACG00000011150	0.0707231	0.78195	constrained
			ENSORLG00000014001	0.0707656	0.782007	constrained
TRMT13	ENSG00000122435	TRMT13	ENSGACG00000013428	0.070871	0.782758	constrained
MAGI1	ENSG00000151276	MAGI1A	ENSGACG00000002852	0.0708915	0.782572	constrained
			ENSGACG00000014758	0.0709493	0.782797	constrained
H2AFX	ENSG00000188486		ENSGACG00000013928	0.0709678	0.78259	constrained
ARHGAP39	ENSG00000147799	ARHGAP39	ENSGACG00000003082	0.0709685	0.782185	accelerated
GFRA2	ENSG00000168546	GFRA2B	ENSGACG00000001899	0.0709975	0.782093	constrained
RND1	ENSG00000172602	RND1B	ENSGACG00000008549	0.0710251	0.781986	accelerated
BCL9	ENSG00000116128	BCL9	ENSGACG00000003683	0.0710551	0.781905	accelerated
UNC119B	ENSG00000175970	UNC119.1	ENSGACG00000012704	0.0710976	0.781962	accelerated
CEMIP2	ENSG00000135048	CEMIP2	ENSGACG00000010690	0.0711032	0.781613	accelerated
PPP6R2	ENSG00000100239	PPP6R2B	ENSGACG00000012874	0.0711204	0.781392	constrained
FAM181B	ENSG00000182103	FAM181B	ENSGACG00000012067	0.0712013	0.78187	constrained
			ENSGACG00000002906	0.0714371	0.784048	accelerated
PLXDC1	ENSG00000161381	PLXDC1	ENSGACG00000009371	0.0714992	0.784319	accelerated
			ENSGACG00000012339	0.0715743	0.784732	constrained
SMARCE1	ENSG00000073584	SMARCE1	ENSGACG00000000469	0.0716025	0.78463	accelerated
ARHGAP17	ENSG00000140750	ARHGAP17B	ENSGACG00000011762	0.0716651	0.784905	constrained
SMAD5	ENSG00000113658	SMAD5	ENSGACG00000018718	0.0716778	0.784634	accelerated
ZNF583	ENSG00000198440		ENSGACG00000009358	0.0717092	0.784567	accelerated
TACC3	ENSG00000013810	TACC3	ENSTNIG00000017355	0.0717644	0.784761	accelerated
MYH1	ENSG00000109061		ENSGACG00000002955	0.0718059	0.784806	accelerated
C1QL2	ENSG00000144119	C1QL2	ENSGACG00000014957	0.0718257	0.784613	constrained
PTGIS	ENSG00000124212	PTGIS	ENSGACG00000001327	0.0718937	0.784946	constrained
ATPSCKMT	ENSG00000150756	ATPSCKMT	ENSGACG00000014519	0.0719113	0.784728	accelerated
SCAMP3	ENSG00000116521	SCAMP3	ENSTNIG00000017549	0.0719326	0.784553	accelerated
HPCAL1	ENSG00000115756	HPCAL1	ENSGACG00000009616	0.0719472	0.784303	constrained
GTF2IRD1	ENSG00000006704	GTF2IRD1	ENSGACG00000020844	0.0719896	0.784357	accelerated
			ENSGACG00000016515	0.072011	0.784182	constrained
			ENSTNIG00000001192	0.0720309	0.783991	accelerated
NRXN3	ENSG00000021645	NRXN3A	ENSGACG00000020140	0.072079	0.784107	constrained
DDB1	ENSG00000167986	DDB1	ENSGACG00000017182	0.0721222	0.78417	constrained
FAXC	ENSG00000146267	FAXCA	ENSGACG00000013342	0.0721422	0.78398	constrained
NRP1	ENSG00000099250	NRP1A	ENSGACG00000001712	0.072189	0.784082	constrained
KIAA0100	ENSG00000007202	SI:CH211-259G3.4	ENSGACG00000011002	0.0722505	0.784344	accelerated
RASAL3	ENSG00000105122		ENSGACG00000018206	0.0722976	0.784448	accelerated
		KANK1B	ENSGACG00000015859	0.0723086	0.78416	accelerated
IGDCC3	ENSG00000174498	SI:CH211-57N23.4	ENSORLG00000008080	0.0723379	0.784072	constrained
			ENSGACG00000001196	0.0723857	0.784185	accelerated
RBM24	ENSG00000112183	RBM24A	ENSGACG00000005383	0.0724034	0.783971	constrained
NSUN2	ENSG00000037474	NSUN2	ENSGACG00000008974	0.0724682	0.784267	accelerated
NR3C2	ENSG00000151623	NR3C2	ENSGACG00000017193	0.0724848	0.784042	constrained
PDZRN3	ENSG00000121440	PDZRN3B	ENSGACG00000011770	0.0724872	0.783663	accelerated
			ENSGACG00000020490	0.0725285	0.783705	accelerated
TAF5L	ENSG00000135801	TAF5L	ENSGACG00000019769	0.0725886	0.783949	accelerated
DDIT4	ENSG00000168209	DDIT4	ENSGACG00000002379	0.0726348	0.784043	accelerated
TNFRSF19	ENSG00000127863	TNFRSF19	ENSGACG00000006869	0.0726408	0.783705	constrained
NEU3	ENSG00000162139	NEU3.1	ENSGACG00000020697	0.0726563	0.783469	constrained
SHMT1	ENSG00000176974	SHMT1	ENSGACG00000007764	0.0727063	0.783604	accelerated
SLC35E3	ENSG00000175782	SLC35E3	ENSGACG00000001086	0.0727677	0.783863	accelerated
COX4I2	ENSG00000131055	COX4I2	ENSGACG00000004286	0.0728792	0.78466	accelerated
			ENSGACG00000004618	0.0729006	0.784487	constrained
BAIAP2L1	ENSG00000006453	BAIAP2L1A	ENSGACG00000009367	0.0729744	0.784877	accelerated
PRKCSH	ENSG00000130175	PRKCSH	ENSGACG00000013828	0.0730525	0.785314	constrained
FAM83G	ENSG00000188522	SI:DKEYP-9D4.4	ENSGACG00000016760	0.0730562	0.784951	constrained
CRYL1	ENSG00000165475	CRYL1	ENSGACG00000001370	0.0730905	0.784917	constrained
SKA1	ENSG00000262634	SKA1	ENSGACG00000002020	0.0731026	0.784645	accelerated
LGR4	ENSG00000205213	LGR4	ENSGACG00000015514	0.073123	0.784462	accelerated
SLC35G2	ENSG00000168917		ENSGACG00000010835	0.0731397	0.784238	accelerated
GFOD1	ENSG00000145990	SI:CH211-276F18.2	ENSGACG00000001021	0.0732404	0.784917	accelerated
SULT1B1	ENSG00000173597	SULT2ST3	ENSGACG00000005973	0.0732542	0.784663	constrained
ZNFX1	ENSG00000124201	ZNFX1	ENSGACG00000006038	0.0732634	0.78436	accelerated
PLPPR4	ENSG00000117600	PLPPR4B	ENSGACG00000000926	0.0732645	0.783971	constrained
DRAM1	ENSG00000136048	DRAM1	ENSTNIG00000001389	0.073464	0.785704	constrained
			ENSGACG00000011928	0.073475	0.785421	accelerated
		SI:CH73-71C20.5	ENSGACG00000012375	0.0734833	0.785109	constrained
CXCR4	ENSG00000121966	CXCR4B	ENSGACG00000007282	0.0735126	0.785022	accelerated
SPACA4	ENSG00000177202		ENSGACG00000009216	0.0735541	0.785065	accelerated
PGAM1	ENSG00000171314	PGAM1B	ENSGACG00000018928	0.0735875	0.785021	accelerated
SCARF2	ENSG00000244486	SCARF2	ENSGACG00000014065	0.073602	0.784776	accelerated
PLCXD1	ENSG00000182378		ENSGACG00000015043	0.0736082	0.784443	accelerated
			ENSTNIG00000010740	0.073619	0.784158	accelerated
PSMB4	ENSG00000159377	PSMB4	ENSGACG00000009889	0.0736231	0.783803	accelerated
MAST1	ENSG00000105613	MAST1 (1 OF MANY)	ENSGACG00000016026	0.0736972	0.784194	accelerated
GRN	ENSG00000030582	GRNB	ENSGACG00000004305	0.07372	0.784037	accelerated
LZTFL1	ENSG00000163818	LZTFL1	ENSGACG00000004804	0.0737774	0.78425	accelerated
ARHGEF28	ENSG00000214944	ARHGEF28	ENSGACG00000004374	0.073837	0.784486	accelerated
COL4A5	ENSG00000188153	COL4A5	ENSTNIG00000005505	0.073931	0.785086	constrained
BTBD10	ENSG00000148925	BTBD10A	ENSGACG00000002437	0.0739406	0.78479	accelerated
SIN3A	ENSG00000169375	SIN3AA	ENSGACG00000007425	0.0739537	0.784531	constrained
ARPC4	ENSG00000241553	ARPC4L	ENSGACG00000009846	0.0739835	0.784449	accelerated
TERT	ENSG00000164362	TERT	ENSGACG00000009277	0.0740164	0.784401	constrained
B4GALT4	ENSG00000121578	B4GALT4	ENSGACG00000020686	0.0740633	0.784501	constrained
			ENSGACG00000016170	0.0741018	0.784512	accelerated
RBM12B	ENSG00000183808	RBM12B	ENSGACG00000008682	0.0741277	0.78439	constrained
FRY	ENSG00000073910	FRYB	ENSGACG00000020551	0.074131	0.784029	accelerated
A3GALT2	ENSG00000184389		ENSGACG00000017105	0.0741925	0.784284	accelerated
MACROD1	ENSG00000133315	MACROD1	ENSGACG00000016922	0.0742036	0.784005	constrained
SLC13A2	ENSG00000007216	SLC13A2	ENSGACG00000020474	0.0742616	0.784222	constrained
BPIFC	ENSG00000184459	BPIFCL	ENSTNIG00000012007	0.0742809	0.78403	constrained
DBR1	ENSG00000138231	DBR1	ENSGACG00000009122	0.0742863	0.783692	accelerated
METTL27	ENSG00000165171	METTL27	ENSGACG00000020508	0.0742984	0.783425	accelerated
CASP3	ENSG00000164305		ENSGACG00000018770	0.0743146	0.783202	accelerated
TNNI1	ENSG00000159173		ENSGACG00000004247	0.074335	0.783023	accelerated
USP25	ENSG00000155313	USP25	ENSGACG00000020155	0.0743791	0.783094	accelerated
CPNE3	ENSG00000085719	CPNE3 (1 OF MANY)	ENSGACG00000001854	0.0745051	0.784026	accelerated
NEK8	ENSG00000160602	NEK8	ENSGACG00000011167	0.0745455	0.784057	accelerated
RALBP1	ENSG00000017797	RALBP1	ENSGACG00000016659	0.0746172	0.784417	constrained
FBXL2	ENSG00000153558	FBXL2	ENSGACG00000005445	0.0746917	0.784806	constrained
			ENSGACG00000007407	0.0748301	0.785867	constrained
TLN1	ENSG00000137076	TLN1	ENSGACG00000018584	0.0749073	0.786282	accelerated
DAPK1	ENSG00000196730	DAPK1	ENSGACG00000014591	0.0750468	0.787352	accelerated
DEPDC4	ENSG00000166153	SI:CH211-265O23.1	ENSGACG00000019827	0.0750797	0.787303	constrained
TMEM14A	ENSG00000096092	ZGC:163080	ENSGACG00000006522	0.0750994	0.787115	accelerated
		OR116-1	ENSGACG00000011431	0.0750999	0.786727	constrained
[truncated: 1,046,576+ more rows]

## Sheet: T4. Rockfish Indirect GO GSE
Description	Term	p-value	FDR	Gene Count	Evolutionary Pressure
regulation of polysaccharide biosynthetic process	GO:0032885	4e-07	0.0047712	47	constrained
positive regulation of glycogen biosynthetic process	GO:0045725	8e-07	0.0047712	16	constrained
positive regulation of glycogen metabolic process	GO:0070875	1.4e-06	0.0055664	17	constrained
regulation of polysaccharide metabolic process	GO:0032881	2.1e-06	0.0062622	53	constrained
positive regulation of glucose metabolic process	GO:0010907	8.8e-06	0.0209933	38	constrained
sperm principal piece	GO:0097228	2.94e-05	0.0584472	16	constrained
regulation of glycogen biosynthetic process	GO:0005979	3.16e-05	0.0538464	34	constrained
toxin metabolic process	GO:0009404	4.72e-05	0.0703752	11	constrained
flavonoid metabolic process	GO:0009812	5.48e-05	0.0726283	13	constrained
positive regulation of cellular carbohydrate metabolic process	GO:0010676	5.5e-05	0.065604	54	constrained
regulation of glycogen metabolic process	GO:0070873	8.61e-05	0.0933637	40	constrained
positive regulation of carbohydrate metabolic process	GO:0045913	9.58e-05	0.0952252	84	constrained
cellular response to prostaglandin stimulus	GO:0071379	0.0003006	0.275812	34	constrained
lysophospholipid transport	GO:0051977	0.0003195	0.272214	4	constrained
postsynapse organization	GO:0099173	0.0003665	0.291441	62	constrained
regulation of ventricular cardiac muscle cell membrane depolarization	GO:0060373	0.000397	0.295963	7	accelerated
regulation of macrophage derived foam cell differentiation	GO:0010743	0.0004351	0.305287	29	constrained
spindle assembly	GO:0051225	0.0005235	0.346906	80	constrained
organic hydroxy compound catabolic process	GO:1901616	0.0005299	0.332666	86	constrained
insulin receptor complex	GO:0005899	0.0006094	0.363446	5	constrained
polysaccharide catabolic process	GO:0000272	0.0006129	0.348127	27	constrained
regulation of postsynaptic density protein 95 clustering	GO:1902897	0.0006349	0.344231	6	constrained
alcohol catabolic process	GO:0046164	0.0006478	0.335955	73	constrained
lipoprotein particle receptor binding	GO:0070325	0.0006593	0.327672	35	constrained
phosphatidylinositol acyl-chain remodeling	GO:0036149	0.000671	0.320148	8	constrained
response to prostaglandin	GO:0034694	0.0006756	0.309944	46	constrained
sulfate binding	GO:0043199	0.0006837	0.302043	10	constrained
amine sulfotransferase activity	GO:0047685	0.0007229	0.307955	5	constrained
dopamine catabolic process	GO:0042420	0.0007672	0.315557	9	constrained
positive regulation of glycogen (starch) synthase activity	GO:2000467	0.0007983	0.317404	4	constrained
catechol-containing compound catabolic process	GO:0019614	0.0008566	0.329598	10	constrained
vitamin B6 biosynthetic process	GO:0042819	0.0008775	0.327088	4	accelerated
body morphogenesis	GO:0010171	0.0009011	0.325707	19	constrained
laminin complex	GO:0043256	0.0009281	0.325599	17	constrained
response to monoamine	GO:0071867	0.000939	0.320011	51	constrained
dendritic spine organization	GO:0097061	0.0009545	0.316258	48	constrained
protein tyrosine kinase collagen receptor activity	GO:0038062	0.0010117	0.32615	6	accelerated
targeting of mRNA for destruction involved in RNA interference	GO:0030423	0.001136	0.356584	4	constrained
lipoic acid binding	GO:0031405	0.0011579	0.354139	3	constrained
antigen processing and presentation of endogenous antigen	GO:0019883	0.0012002	0.3579	11	accelerated
protein kinase C signaling	GO:0070528	0.0012111	0.352341	15	constrained
positive regulation of macrophage derived foam cell differentiation	GO:0010744	0.0012211	0.346792	15	constrained
response to catecholamine	GO:0071869	0.0012975	0.35992	50	constrained
regulation of glycogen (starch) synthase activity	GO:2000465	0.0013152	0.356539	9	constrained
regulation of polysome binding	GO:1905696	0.0013592	0.360279	3	constrained
regulation of transposition	GO:0010528	0.0014381	0.372906	18	constrained
keratan sulfate catabolic process	GO:0042340	0.0014944	0.37926	15	constrained
positive regulation of astrocyte activation	GO:0061890	0.0015583	0.387238	9	constrained
interleukin-7-mediated signaling pathway	GO:0038111	0.0017456	0.424929	18	constrained
phosphorylated carbohydrate dephosphorylation	GO:0046838	0.0017597	0.419794	25	constrained
response to food	GO:0032094	0.0017842	0.417293	25	constrained
regulation of cell-cell adhesion involved in gastrulation	GO:0070587	0.0017999	0.412869	13	constrained
fatty acid transport	GO:0015908	0.0018112	0.407623	79	constrained
brush border membrane	GO:0031526	0.001826	0.403343	96	constrained
plasma lipoprotein particle clearance	GO:0034381	0.00186	0.403383	44	constrained
energy reserve metabolic process	GO:0006112	0.0018757	0.399524	75	constrained
mitochondrial L-ornithine transmembrane transport	GO:1990575	0.0018991	0.397412	3	constrained
positive regulation of cyclin-dependent protein kinase activity	GO:1904031	0.0019091	0.392616	50	constrained
protein heterotetramerization	GO:0051290	0.002	0.404339	52	constrained
regulation of digestive system process	GO:0044058	0.0020156	0.400701	42	constrained
behavioral response to ethanol	GO:0048149	0.0020772	0.406178	12	constrained
regulation of intestinal absorption	GO:1904478	0.0020893	0.401954	11	constrained
dopamine metabolic process	GO:0042417	0.002111	0.399683	30	constrained
positive regulation of humoral immune response	GO:0002922	0.0021306	0.397091	41	accelerated
manganese ion transmembrane transporter activity	GO:0005384	0.0021368	0.392119	10	accelerated
glycogen catabolic process	GO:0005980	0.0022534	0.407251	21	constrained
regulation of intracellular pH	GO:0051453	0.0023248	0.413884	93	constrained
insulin-activated receptor activity	GO:0005009	0.0023717	0.416024	4	constrained
negative regulation of lymphoid progenitor cell differentiation	GO:1905457	0.002385	0.412294	5	accelerated
negative regulation of sodium ion transport	GO:0010766	0.0025217	0.429698	29	constrained
N-acetylgalactosaminyl-proteoglycan 3-beta-glucuronosyltransferase activity	GO:0050510	0.0025458	0.427694	3	constrained
T cell aggregation	GO:0070489	0.0026665	0.44175	3	constrained
mesodermal cell migration	GO:0008078	0.002754	0.449996	14	constrained
PTB domain binding	GO:0051425	0.0027698	0.446462	6	constrained
modulation of excitatory postsynaptic potential	GO:0098815	0.0027748	0.441304	63	constrained
cellular response to interleukin-1	GO:0071347	0.0027995	0.439374	49	constrained
EH domain binding	GO:1990175	0.0028391	0.439802	4	constrained
glucan catabolic process	GO:0009251	0.002872	0.439195	22	constrained
neuron projection organization	GO:0106027	0.0028838	0.435417	61	constrained
negative regulation of digestive system process	GO:0060457	0.0029776	0.44396	20	constrained
primary alcohol catabolic process	GO:0034310	0.0029864	0.439775	21	constrained
endosome lumen	GO:0031904	0.0030092	0.437729	40	constrained
adipose tissue development	GO:0060612	0.0030742	0.441796	40	constrained
dorsal/ventral axon guidance	GO:0033563	0.0031116	0.441847	5	constrained
ERK1 and ERK2 cascade	GO:0070371	0.0031258	0.438642	36	constrained
aryl sulfotransferase activity	GO:0004062	0.0033134	0.459561	7	constrained
tRNA (guanine-N2-)-methyltransferase activity	GO:0004809	0.00333	0.456554	3	constrained
response to anisomycin	GO:0072739	0.0033312	0.451529	3	constrained
regulation of endosome organization	GO:1904978	0.0033451	0.448319	5	constrained
regulation of hydrogen peroxide metabolic process	GO:0010310	0.0034176	0.452946	26	constrained
low-density lipoprotein particle receptor binding	GO:0050750	0.0034699	0.454824	31	constrained
sodium	GO:0015385	0.0036036	0.467215	14	constrained
response to interleukin-1	GO:0070555	0.0036074	0.462678	90	constrained
endocytic vesicle lumen	GO:0071682	0.0036846	0.467552	21	constrained
regulation of hyaluronan biosynthetic process	GO:1900125	0.0037049	0.465179	13	constrained
regulation of glucagon secretion	GO:0070092	0.0038054	0.472821	10	constrained
phosphatidic acid binding	GO:0070300	0.0039108	0.480907	22	accelerated
cellular polysaccharide metabolic process	GO:0044264	0.0039416	0.479749	95	constrained
cellular response to monoamine stimulus	GO:0071868	0.0039781	0.479301	45	constrained
messenger ribonucleoprotein complex assembly	GO:1990120	0.0042542	0.507441	3	constrained
long-chain fatty acid transport	GO:0015909	0.0042769	0.505098	65	constrained
regulation of synaptic vesicle fusion to presynaptic active zone membrane	GO:0031630	0.0043211	0.505315	11	constrained
reelin-mediated signaling pathway	GO:0038026	0.0043606	0.504983	10	constrained
water-soluble vitamin biosynthetic process	GO:0042364	0.0044066	0.505403	11	accelerated
regulation of gluconeogenesis	GO:0006111	0.004463	0.506997	47	constrained
regulation of complement-dependent cytotoxicity	GO:1903659	0.0044749	0.503553	5	constrained
alpha-L-fucosidase activity	GO:0004560	0.004483	0.49975	3	accelerated
positive regulation of proteoglycan biosynthetic process	GO:1902730	0.0045215	0.499375	4	constrained
neural nucleus development	GO:0048857	0.0047215	0.516679	71	constrained
establishment of skin barrier	GO:0061436	0.0047355	0.5135	29	constrained
glycogen metabolic process	GO:0005977	0.0047986	0.515655	64	constrained
retinal binding	GO:0016918	0.0049086	0.522766	17	constrained
extrinsic component of external side of plasma membrane	GO:0031232	0.0049351	0.520937	11	constrained
Rac protein signal transduction	GO:0016601	0.0051125	0.534929	30	constrained
cellular glucan metabolic process	GO:0006073	0.0051287	0.531958	65	constrained
phosphatidylinositol monophosphate phosphatase activity	GO:0052744	0.0051367	0.528194	15	constrained
manganese ion homeostasis	GO:0055071	0.00517	0.527075	3	accelerated
cellular response to prostaglandin E stimulus	GO:0071380	0.0052735	0.53307	17	constrained
male sex determination	GO:0030238	0.0052973	0.530976	13	constrained
glial cell fate specification	GO:0021780	0.0053061	0.527426	7	constrained
cellular response to catecholamine stimulus	GO:0071870	0.0053574	0.528125	44	constrained
regulation of cellular pH reduction	GO:0032847	0.0053633	0.524372	4	constrained
calcineurin-mediated signaling	GO:0097720	0.0054078	0.524425	24	constrained
very-low-density lipoprotein particle clearance	GO:0034447	0.0054131	0.520705	7	constrained
postsynaptic specialization assembly	GO:0098698	0.0055199	0.526731	13	constrained
meiosis I cell cycle process	GO:0061982	0.0055981	0.529953	60	constrained
regulation of systemic arterial blood pressure	GO:0003073	0.0056867	0.534102	48	constrained
amine metabolic process	GO:0009308	0.0057098	0.532082	99	constrained
regulation of macrophage migration inhibitory factor signaling pathway	GO:2000446	0.0057287	0.529705	4	accelerated
reduction of food intake in response to dietary excess	GO:0002023	0.0057865	0.530934	5	constrained
pyridoxal phosphate biosynthetic process	GO:0042823	0.0059024	0.537434	3	accelerated
chromocenter	GO:0010369	0.0059087	0.533932	19	constrained
response to hydrostatic pressure	GO:0051599	0.0059653	0.534993	5	constrained
positive regulation of complement-dependent cytotoxicity	GO:1903661	0.0059685	0.531286	4	constrained
export across plasma membrane	GO:0140115	0.0060133	0.531308	47	constrained
cytochrome-b5 reductase activity, acting on NAD(P)H	GO:0004128	0.0060557	0.531121	6	constrained
cellular polysaccharide catabolic process	GO:0044247	0.0061274	0.533486	24	constrained
glycoside catabolic process	GO:0016139	0.00615	0.531574	10	accelerated
bone mineralization involved in bone maturation	GO:0035630	0.0061795	0.530281	4	accelerated
cGMP-stimulated cyclic-nucleotide phosphodiesterase activity	GO:0004118	0.006197	0.527984	5	constrained
positive regulation of T-helper 2 cell differentiation	GO:0045630	0.0062193	0.526126	8	constrained
negative regulation of pancreatic juice secretion	GO:0090188	0.0062795	0.527478	8	constrained
retinol binding	GO:0019841	0.0062827	0.524056	13	constrained
mammary gland epithelial cell differentiation	GO:0060644	0.0063104	0.522711	23	constrained
transcription elongation factor complex	GO:0008023	0.0063652	0.523615	59	constrained
endothelial cell migration	GO:0043542	0.0064066	0.52341	90	constrained
amino acid binding	GO:0016597	0.0064169	0.520686	78	constrained
positive regulation of immunoglobulin mediated immune response	GO:0002891	0.0064861	0.522745	47	accelerated
seminiferous tubule development	GO:0072520	0.0065072	0.520925	16	constrained
chitin binding	GO:0008061	0.0065343	0.519608	12	constrained
peptidyl-lysine 5-dioxygenase activity	GO:0070815	0.0067132	0.530298	5	accelerated
ethanol metabolic process	GO:0006067	0.006715	0.526951	19	constrained
siRNA binding	GO:0035197	0.0068302	0.532488	8	constrained
secondary metabolic process	GO:0019748	0.0069546	0.538665	49	constrained
regulation of penile erection	GO:0060405	0.0069729	0.536598	10	constrained
cellular response to carbohydrate stimulus	GO:0071322	0.0069803	0.533724	80	constrained
metal ion export	GO:0070839	0.0070197	0.533318	43	constrained
nuclear body organization	GO:0030575	0.007031	0.530796	18	constrained
sulfur compound catabolic process	GO:0044273	0.0070949	0.532251	61	constrained
siRNA loading onto RISC involved in RNA interference	GO:0035087	0.0071638	0.534061	4	constrained
beta-1,3-galactosyl-O-glycosyl-glycoprotein beta-1,6-N-acetylglucosaminyltransferase activity	GO:0003829	0.0072758	0.539042	4	accelerated
cellular response to hexose stimulus	GO:0071331	0.0074928	0.551692	70	constrained
regulation of intestinal lipid absorption	GO:1904729	0.0074934	0.548351	6	constrained
14-3-3 protein binding	GO:0071889	0.0075083	0.546091	39	constrained
positive regulation of lymphotoxin A biosynthetic process	GO:0043017	0.0076615	0.553857	5	constrained
positive chemotaxis	GO:0050918	0.0077376	0.555989	55	constrained
regulation of kainate selective glutamate receptor activity	GO:2000312	0.007777	0.555473	5	constrained
regulation of astrocyte activation	GO:0061888	0.007831	0.556001	11	constrained
angiogenesis involved in coronary vascular morphogenesis	GO:0060978	0.0079274	0.559515	10	constrained
embryonic body morphogenesis	GO:0010172	0.0079449	0.557452	15	constrained
manganese ion transmembrane transport	GO:0071421	0.0080387	0.560735	13	accelerated
sterol homeostasis	GO:0055092	0.0081871	0.567766	88	constrained
small RNA loading onto RISC	GO:0070922	0.008189	0.564615	10	constrained
mRNA alternative polyadenylation	GO:0110104	0.0082471	0.565353	4	constrained
alkanesulfonate binding	GO:0043210	0.0082563	0.562749	3	constrained
lipoprotein biosynthetic process	GO:0042158	0.0082648	0.560128	11	constrained
acrosin binding	GO:0032190	0.0082695	0.55728	29	accelerated
regulation of cholesterol transport	GO:0032374	0.0083863	0.561976	50	constrained
inositol phosphate dephosphorylation	GO:0046855	0.0085728	0.571265	22	constrained
glucosamine-containing compound metabolic process	GO:1901071	0.0086353	0.572233	38	constrained
pyrimidine deoxyribonucleoside monophosphate biosynthetic process	GO:0009177	0.0086388	0.569302	5	accelerated
positive regulation of fatty acid oxidation	GO:0046321	0.008667	0.568022	20	constrained
epithelial cell morphogenesis	GO:0003382	0.0087328	0.569207	48	constrained
MDM2/MDM4 family protein binding	GO:0097371	0.008768	0.568395	13	constrained
tumor necrosis factor production	GO:0032640	0.0088542	0.570881	6	constrained
condensed nuclear chromosome kinetochore	GO:0000778	0.0088739	0.569075	10	constrained
negative regulation of heterotypic cell-cell adhesion	GO:0034115	0.0090435	0.57685	11	constrained
deoxyribose phosphate metabolic process	GO:0019692	0.0090509	0.574251	35	accelerated
low-density lipoprotein particle clearance	GO:0034383	0.0091673	0.578558	34	constrained
lymphocyte migration	GO:0072676	0.0092047	0.577861	40	constrained
bone mineralization	GO:0030282	0.0092838	0.579776	57	accelerated
protein O-linked glycosylation via threonine	GO:0018243	0.009377	0.582546	6	accelerated
response to dietary excess	GO:0002021	0.0094373	0.583254	13	constrained
cilium or flagellum-dependent cell motility	GO:0001539	0.0094409	0.580469	84	constrained
pronephros development	GO:0048793	0.0095248	0.582625	65	constrained
response to prostaglandin E	GO:0034695	0.0095911	0.583687	25	constrained
regulation of cholesterol storage	GO:0010885	0.0096271	0.582904	21	constrained
body fluid secretion	GO:0007589	0.0096505	0.58137	80	constrained
regulation of presynapse organization	GO:0099174	0.0096609	0.579071	50	constrained
positive regulation of excitatory postsynaptic potential	GO:2000463	0.009675	0.577017	46	constrained
smooth endoplasmic reticulum	GO:0005790	0.0097322	0.577541	40	constrained
ethanol catabolic process	GO:0006068	0.0098068	0.579087	13	constrained
collagen receptor activity	GO:0038064	0.0098617	0.57946	9	accelerated
mesonephric duct morphogenesis	GO:0072180	0.0099098	0.579432	4	constrained
androgen binding	GO:0005497	0.009931	0.577839	3	constrained
arachidonate transport	GO:1903963	0.0101522	0.587842	22	constrained
deoxyribonucleotide metabolic process	GO:0009262	0.0101542	0.585117	38	accelerated
receptor catabolic process	GO:0032801	0.0102161	0.585854	25	constrained
inositol phosphate catabolic process	GO:0071545	0.0102666	0.585933	23	constrained
positive regulation of calcium	GO:1903281	0.0102949	0.58475	5	constrained
phosphatidylinositol-3-phosphatase activity	GO:0004438	0.0103356	0.58428	14	constrained
regulatory RNA binding	GO:0061980	0.0104318	0.586936	38	constrained
regulation of cell fate specification	GO:0042659	0.0105107	0.588599	29	constrained
regulation of protein localization to presynapse	GO:1905384	0.0105381	0.587376	3	constrained
regulation of humoral immune response mediated by circulating immunoglobulin	GO:0002923	0.0106619	0.591512	6	accelerated
response to leptin	GO:0044321	0.0107953	0.59614	17	constrained
positive regulation of macrophage migration inhibitory factor signaling pathway	GO:2000448	0.0108237	0.594954	3	accelerated
micro-ribonucleoprotein complex	GO:0035068	0.0108412	0.593183	14	constrained
deoxyribonucleoside triphosphate metabolic process	GO:0009200	0.0109149	0.594488	22	accelerated
triglyceride-rich lipoprotein particle remodeling	GO:0034370	0.0109159	0.59184	17	constrained
cholesterol homeostasis	GO:0042632	0.0110081	0.594139	87	constrained
keratan sulfate metabolic process	GO:0042339	0.0110764	0.595132	39	constrained
establishment of cell polarity involved in ameboidal cell migration	GO:0003365	0.0110824	0.592784	5	constrained
regulation of antigen processing and presentation	GO:0002577	0.0112252	0.597742	10	accelerated
positive regulation of chemokine secretion	GO:0090197	0.0113263	0.600445	10	constrained
phosphatidylinositol phosphate phosphatase activity	GO:0052866	0.0113522	0.599155	35	constrained
membrane depolarization during AV node cell action potential	GO:0086045	0.0113565	0.596742	4	constrained
cysteine metabolic process	GO:0006534	0.0115421	0.603834	12	constrained
regulation of miRNA mediated inhibition of translation	GO:1905616	0.0116782	0.608286	3	constrained
UDP-N-acetylglucosamine transferase complex	GO:0043541	0.0118204	0.613016	13	accelerated
deadenylation-independent decapping of nuclear-transcribed mRNA	GO:0031087	0.0118546	0.612128	7	accelerated
phosphatidylinositol-4-phosphate phosphatase activity	GO:0043812	0.0120372	0.618878	6	constrained
response to (R)-carnitine	GO:0061959	0.0120911	0.618981	6	constrained
retinoid binding	GO:0005501	0.0121729	0.620506	27	constrained
regulation of T-helper 2 cell differentiation	GO:0045628	0.0123386	0.626276	14	constrained
positive regulation of cyclin-dependent protein serine/threonine kinase activity	GO:0045737	0.012392	0.626321	43	constrained
negative regulation of lipid localization	GO:1905953	0.0124424	0.626215	55	constrained
chondroitin sulfate proteoglycan biosynthetic process	GO:0050650	0.0125526	0.629107	18	constrained
oligodendrocyte differentiation	GO:0048709	0.0125533	0.626509	55	constrained
response to Thyroglobulin triiodothyronine	GO:1904016	0.0126668	0.62954	8	constrained
9-cis-retinoic acid metabolic process	GO:0042905	0.0126885	0.628002	4	constrained
extracellular polysaccharide biosynthetic process	GO:0045226	0.0127127	0.6266	3	constrained
regulation of nitric oxide metabolic process	GO:0080164	0.0128237	0.62947	67	constrained
spinal cord oligodendrocyte cell differentiation	GO:0021529	0.0129199	0.631592	4	constrained
leukotriene biosynthetic process	GO:0019370	0.0129222	0.629127	12	constrained
regulation of cell fate commitment	GO:0010453	0.0129305	0.626972	50	constrained
very-low-density lipoprotein particle binding	GO:0034189	0.0129319	0.624501	3	constrained
basal ectoplasmic specialization	GO:0061832	0.0129347	0.622117	3	accelerated
ceramidase activity	GO:0102121	0.0129876	0.622153	5	accelerated
mitotic DNA damage checkpoint signaling	GO:0044773	0.0132357	0.631502	100	constrained
norepinephrine-epinephrine vasoconstriction involved in regulation of systemic arterial blood pressure	GO:0001994	0.0133662	0.635187	3	accelerated
positive regulation of protein dephosphorylation	GO:0035307	0.0135365	0.640728	45	accelerated
positive regulation of fatty acid beta-oxidation	GO:0032000	0.0136968	0.645753	11	constrained
H4 histone acetyltransferase activity	GO:0010485	0.0137426	0.645361	23	constrained
ABC-type peptide antigen transporter activity	GO:0015433	0.0137779	0.644482	3	accelerated
meiotic spindle assembly	GO:0090306	0.013869	0.646209	8	constrained
secretion by tissue	GO:0032941	0.0139092	0.64556	22	constrained
beta-2 adrenergic receptor binding	GO:0031698	0.0139488	0.644889	9	constrained
substantia nigra development	GO:0021762	0.0140418	0.646682	39	constrained
integral component of synaptic vesicle membrane	GO:0030285	0.0141149	0.647548	55	constrained
histone-arginine N-methyltransferase activity	GO:0008469	0.0142212	0.649925	12	constrained
cellular response to endothelin	GO:1990859	0.0142919	0.650663	4	constrained
nuclear division	GO:0000280	0.0142924	0.648212	62	constrained
positive regulation of leukocyte degranulation	GO:0043302	0.0143526	0.648477	22	constrained
negative regulation of bile acid biosynthetic process	GO:0070858	0.0144892	0.652178	3	accelerated
scaffold protein binding	GO:0097110	0.0145261	0.651381	77	constrained
galactosylceramide catabolic process	GO:0006683	0.014716	0.657425	3	constrained
dichotomous subdivision of terminal units involved in salivary gland branching	GO:0060666	0.01473	0.655595	8	constrained
inositol monophosphate 1-phosphatase activity	GO:0008934	0.0148266	0.657441	6	constrained
nonhomologous end joining complex	GO:0070419	0.0148334	0.655307	7	accelerated
regulation of DNA damage checkpoint	GO:2000001	0.0148378	0.653082	15	constrained
Rab guanyl-nucleotide exchange factor activity	GO:0017112	0.0149089	0.653799	51	constrained
fatty acid derivative biosynthetic process	GO:1901570	0.0149353	0.652558	59	constrained
T cell migration	GO:0072678	0.0149434	0.650529	20	constrained
R2TP complex	GO:0097255	0.0149486	0.648389	5	accelerated
calcium	GO:0015369	0.0152635	0.659649	4	accelerated
retinoic acid biosynthetic process	GO:0002138	0.015276	0.657806	8	constrained
positive regulation of mesenchymal stem cell differentiation	GO:2000741	0.0153464	0.65846	5	constrained
positive regulation of nucleotide metabolic process	GO:0045981	0.0153627	0.656797	57	constrained
regulation of inflammatory response to wounding	GO:0106014	0.0153869	0.655482	3	accelerated
regulation of systemic arterial blood pressure mediated by a chemical signal	GO:0003044	0.0153961	0.65354	29	constrained
cellular biogenic amine metabolic process	GO:0006576	0.0154161	0.652068	97	constrained
prostaglandin D receptor activity	GO:0004956	0.0154593	0.651585	3	accelerated
ureteric bud invasion	GO:0072092	0.0154929	0.650702	4	constrained
calcitonin receptor activity	GO:0004948	0.0155455	0.65062	4	constrained
embryonic camera-type eye morphogenesis	GO:0048596	0.0155815	0.649847	28	constrained
procollagen-proline 4-dioxygenase activity	GO:0004656	0.0156308	0.649631	7	constrained
ribosomal small subunit assembly	GO:0000028	0.0157234	0.651211	15	accelerated
mononuclear cell migration	GO:0071674	0.0158017	0.652189	76	constrained
regulation of presynapse assembly	GO:1905606	0.0159069	0.654267	47	constrained
cellular response to monosaccharide stimulus	GO:0071326	0.0161301	0.661168	72	constrained
potassium ion import across plasma membrane	GO:1990573	0.0162611	0.664255	67	constrained
negative regulation of lipid transport	GO:0032369	0.016415	0.668253	37	constrained
positive regulation of cell size	GO:0045793	0.0164502	0.667408	16	constrained
glycerol-3-phosphate metabolic process	GO:0006072	0.0164745	0.666128	13	accelerated
response to sodium arsenite	GO:1903935	0.0164964	0.66476	7	constrained
nuclear euchromatin	GO:0005719	0.0167079	0.671016	31	accelerated
2'-deoxyribonucleotide metabolic process	GO:0009394	0.0167382	0.669977	33	accelerated
cysteine biosynthetic process	GO:0019344	0.0167832	0.669532	4	constrained
positive regulation of cell cycle G1/S phase transition	GO:1902808	0.0168687	0.6707	55	constrained
Fanconi anaemia nuclear complex	GO:0043240	0.016887	0.669196	22	constrained
catecholamine metabolic process	GO:0006584	0.0170712	0.674256	45	constrained
endoplasmic reticulum-plasma membrane contact site	GO:0140268	0.0172612	0.67951	14	accelerated
clathrin coat	GO:0030118	0.0173359	0.680206	22	constrained
sodium ion import across plasma membrane	GO:0098719	0.0174002	0.68049	20	constrained
cellular response to glucose starvation	GO:0042149	0.0174248	0.679226	45	constrained
potassium	GO:0015386	0.0175522	0.681963	12	constrained
pointed-end actin filament capping	GO:0051694	0.0175933	0.681341	7	accelerated
positive regulation of keratinocyte proliferation	GO:0010838	0.0176939	0.683019	12	constrained
regulation of histone H4-K16 acetylation	GO:2000618	0.0177213	0.68187	7	accelerated
fatty acid transmembrane transport	GO:1902001	0.0178468	0.684491	16	constrained
fatty acid derivative metabolic process	GO:1901568	0.0179233	0.685222	70	constrained
regulation of potassium ion import	GO:1903286	0.0179683	0.684747	16	constrained
positive regulation of sprouting angiogenesis	GO:1903672	0.018019	0.684492	24	constrained
positive regulation of oxidative stress-induced cell death	GO:1903209	0.0181421	0.686981	17	constrained
cellular response to estradiol stimulus	GO:0071392	0.0182167	0.687623	45	constrained
positive regulation of CD4-positive, alpha-beta T cell differentiation	GO:0043372	0.0182308	0.685984	31	constrained
HAUS complex	GO:0070652	0.0182407	0.684198	9	constrained
icosanoid secretion	GO:0032309	0.0183557	0.686354	27	constrained
chloride channel inhibitor activity	GO:0019869	0.0186109	0.693721	16	constrained
endoplasmic reticulum-Golgi intermediate compartment	GO:0005793	0.0186191	0.691865	89	constrained
peptidyl-aspartic acid hydroxylation	GO:0042264	0.0186644	0.691394	4	constrained
negative regulation of ossification	GO:0030279	0.018779	0.693486	43	constrained
regulation of positive chemotaxis	GO:0050926	0.0188266	0.693098	34	constrained
endocrine process	GO:0050886	0.0188644	0.692353	26	constrained
sphingoid metabolic process	GO:0046519	0.018871	0.69047	21	accelerated
immunoglobulin secretion	GO:0048305	0.0188763	0.688552	4	constrained
positive regulation of glycoprotein metabolic process	GO:1903020	0.0190149	0.691493	23	constrained
regulation of female gonad development	GO:2000194	0.0191148	0.693013	8	constrained
oxidoreductase activity, acting on the CH-OH group of donors, oxygen as acceptor	GO:0016899	0.0191905	0.693649	4	constrained
protoporphyrinogen IX metabolic process	GO:0046501	0.0192348	0.69315	11	accelerated
taste bud formation	GO:0061195	0.0192899	0.693042	3	constrained
cross-receptor inhibition within G protein-coupled receptor heterodimer	GO:0038041	0.0192902	0.690971	3	constrained
antigen processing and presentation of endogenous peptide antigen via MHC class I	GO:0019885	0.0195549	0.698356	9	accelerated
primary alcohol metabolic process	GO:0034308	0.0196064	0.698105	87	constrained
cation	GO:0015491	0.0197425	0.700859	40	constrained
transmission of nerve impulse	GO:0019226	0.0197502	0.699052	32	accelerated
generation of neurons	GO:0048699	0.0198322	0.699877	24	constrained
regulation of cholesterol efflux	GO:0010874	0.019968	0.702591	30	constrained
dendritic spine morphogenesis	GO:0060997	0.0199703	0.700605	29	constrained
dTMP metabolic process	GO:0046073	0.020066	0.701898	4	accelerated
ribosomal large subunit biogenesis	GO:0042273	0.0201561	0.702988	37	constrained
nucleosome assembly	GO:0006334	0.0201686	0.701373	98	constrained
positive regulation of complement activation	GO:0045917	0.0202183	0.701058	18	accelerated
peptidyl-arginine methylation, to asymmetrical-dimethyl arginine	GO:0019919	0.0202213	0.699129	11	constrained
detoxification of inorganic compound	GO:0061687	0.0202317	0.697467	6	accelerated
meiosis I	GO:0007127	0.0202321	0.695471	32	constrained
alphav-beta3 integrin-PKCalpha complex	GO:0035866	0.0202761	0.694981	6	constrained
thyroid hormone metabolic process	GO:0042403	0.0204007	0.697248	17	accelerated
phosphatidylinositol transfer activity	GO:0008526	0.0207924	0.708605	14	accelerated
cortical endoplasmic reticulum	GO:0032541	0.0208306	0.707884	7	accelerated
muscle hypertrophy	GO:0014896	0.0208464	0.706409	30	constrained
regulation of antimicrobial humoral response	GO:0002759	0.0208475	0.704445	3	accelerated
positive regulation of response to reactive oxygen species	GO:1901033	0.0209705	0.706599	6	constrained
alphav-beta3 integrin-IGF-1-IGF1R complex	GO:0035867	0.0211756	0.7115	6	constrained
clathrin coat of coated pit	GO:0030132	0.0212278	0.711251	12	constrained
intermediate-density lipoprotein particle	GO:0034363	0.0212328	0.709425	8	constrained
endothelial cell chemotaxis	GO:0035767	0.0212339	0.70748	9	constrained
DNA methylation or demethylation	GO:0044728	0.0212883	0.707317	67	constrained
aspartic-type peptidase activity	GO:0070001	0.0214881	0.711972	28	accelerated
cellular response to heparin	GO:0071504	0.0215099	0.71072	5	constrained
negative regulation of endothelial cell chemotaxis	GO:2001027	0.021545	0.709914	4	accelerated
histone methyltransferase activity (H4-R3 specific)	GO:0044020	0.0215914	0.709483	5	constrained
positive regulation of amino acid transport	GO:0051957	0.0216142	0.708281	28	constrained
positive regulation of peptidyl-serine phosphorylation	GO:0033138	0.0216464	0.707392	97	constrained
respiratory chain complex II	GO:0045273	0.0217591	0.709133	3	accelerated
positive regulation of fibroblast apoptotic process	GO:2000271	0.021895	0.711617	6	constrained
AMP binding	GO:0016208	0.0219335	0.710931	22	constrained
cellular response to estrogen stimulus	GO:0071391	0.021988	0.710767	35	constrained
centrosome cycle	GO:0007098	0.0220547	0.710996	45	constrained
organic cation transport	GO:0015695	0.0220611	0.709285	51	constrained
epidermis morphogenesis	GO:0048730	0.0220666	0.707555	13	constrained
endoplasmic reticulum chaperone complex	GO:0034663	0.0221109	0.707075	12	constrained
2'-deoxyribonucleotide biosynthetic process	GO:0009265	0.0221776	0.707311	13	accelerated
positive regulation of T-helper cell differentiation	GO:0045624	0.0221869	0.705721	28	constrained
triphosphoric monoester hydrolase activity	GO:0016793	0.0222181	0.704834	3	accelerated
clathrin-coated pit	GO:0005905	0.022272	0.70467	84	constrained
U2 snRNP	GO:0005686	0.0223632	0.705683	14	constrained
laminin-3 complex	GO:0005608	0.0224405	0.706254	5	constrained
positive regulation of hydrogen peroxide-mediated programmed cell death	GO:1901300	0.0224878	0.70588	5	constrained
negative regulation of endoplasmic reticulum calcium ion concentration	GO:0032471	0.0225127	0.704807	9	accelerated
regulation of smooth muscle cell migration	GO:0014910	0.0225549	0.70428	95	constrained
linoleic acid metabolic process	GO:0043651	0.0226298	0.704774	13	constrained
cornified envelope assembly	GO:1903575	0.0226523	0.703637	5	constrained
protein localization to M-band	GO:0036309	0.0227131	0.703693	4	accelerated
potassium ion antiporter activity	GO:0022821	0.0228185	0.705127	22	constrained
regulation of cardiac muscle cell membrane repolarization	GO:0099623	0.0228313	0.7037	32	accelerated
cellular response to xenobiotic stimulus	GO:0071466	0.0228824	0.703457	32	constrained
negative regulation of calcium ion transport into cytosol	GO:0010523	0.0229074	0.702415	14	constrained
fucose metabolic process	GO:0006004	0.0230522	0.705043	17	accelerated
phenol-containing compound catabolic process	GO:0019336	0.0232376	0.708895	13	constrained
hydroxylysine metabolic process	GO:0046946	0.0232859	0.708557	4	accelerated
cardiovascular system development	GO:0072358	0.0232921	0.706942	23	constrained
phosphatidylinositol phosphate 5-phosphatase activity	GO:0034595	0.0233259	0.706171	14	constrained
oxalic acid secretion	GO:0046724	0.0233647	0.705555	7	constrained
response to leucine	GO:0043201	0.0234233	0.705538	14	constrained
group II metabotropic glutamate receptor activity	GO:0001641	0.0234437	0.704374	4	constrained
regulation of fatty acid metabolic process	GO:0019217	0.0234463	0.702682	89	constrained
inward rectifier potassium channel activity	GO:0005242	0.0235693	0.704598	32	constrained
high-affinity inorganic phosphate	GO:0005316	0.0236507	0.705264	3	constrained
neurotransmitter	GO:0005328	0.0236829	0.704463	42	constrained
regulation of Cdc42 protein signal transduction	GO:0032489	0.0237234	0.703912	8	constrained
regulation of hippo signaling	GO:0035330	0.0238383	0.705566	13	accelerated
cellular response to magnesium ion	GO:0071286	0.0239009	0.705668	7	constrained
glycerolipid catabolic process	GO:0046503	0.023915	0.704341	63	constrained
positive regulation of CD4-positive, alpha-beta T cell activation	GO:2000516	0.0239901	0.704813	36	constrained
snRNA transcription	GO:0009301	0.0241186	0.706847	72	constrained
cerebral cortex GABAergic interneuron differentiation	GO:0021892	0.0242131	0.707877	4	constrained
protein quality control for misfolded or incompletely synthesized proteins	GO:0006515	0.0242442	0.707053	31	constrained
energy homeostasis	GO:0097009	0.0242857	0.706536	48	constrained
procollagen-proline dioxygenase activity	GO:0019798	0.0244817	0.710505	11	constrained
positive regulation of calcium ion import	GO:0090280	0.024518	0.709832	27	constrained
negative regulation of antigen processing and presentation	GO:0002578	0.0246228	0.71114	5	accelerated
regulation of germinal center formation	GO:0002634	0.0248301	0.715395	11	constrained
regulation of muscle tissue development	GO:1901861	0.0248523	0.714309	57	constrained
neurotransmitter transmembrane transporter activity	GO:0005326	0.0252817	0.724904	49	constrained
determination of adult lifespan	GO:0008340	0.0253699	0.725689	21	accelerated
dynamin family protein polymerization involved in mitochondrial fission	GO:0003374	0.0256067	0.73071	6	accelerated
peptide-aspartate beta-dioxygenase activity	GO:0004597	0.0256211	0.729376	3	constrained
meiotic nuclear division	GO:0140013	0.0256478	0.728398	59	constrained
positive regulation of transcription by RNA polymerase III	GO:0045945	0.0256647	0.727146	11	constrained
aspartic-type endopeptidase activity	GO:0004190	0.0259758	0.734216	25	accelerated
serine phosphorylation of STAT protein	GO:0042501	0.0260483	0.734525	5	accelerated
growth factor dependent regulation of skeletal muscle satellite cell proliferation	GO:0014843	0.026106	0.734416	4	constrained
carnitine shuttle	GO:0006853	0.0261261	0.733252	12	constrained
protein sulfation	GO:0006477	0.026129	0.731612	7	accelerated
cellular response to testosterone stimulus	GO:0071394	0.0261454	0.730357	12	constrained
regulation of renal water transport	GO:2001151	0.0262853	0.732549	3	constrained
leukotriene metabolic process	GO:0006691	0.0264478	0.73536	20	constrained
cellular response to acid chemical	GO:0071229	0.0264962	0.734992	86	constrained
positive regulation of hyaluronan biosynthetic process	GO:1900127	0.0265144	0.733791	7	constrained
regulation of progesterone biosynthetic process	GO:2000182	0.0267097	0.737484	3	constrained
response to amyloid-beta	GO:1904645	0.0268097	0.738536	48	constrained
testosterone dehydrogenase (NAD+) activity	GO:0047035	0.0269239	0.739973	11	constrained
chondroitin sulfate proteoglycan metabolic process	GO:0050654	0.0270086	0.740594	19	constrained
cellular response to Thyroglobulin triiodothyronine	GO:1904017	0.0271934	0.743952	6	constrained
glyceraldehyde-3-phosphate dehydrogenase (NAD+) (non-phosphorylating) activity	GO:0043878	0.027235	0.743385	8	constrained
regulation of muscle organ development	GO:0048634	0.0272488	0.742063	61	constrained
mRNA 3'-end processing	GO:0031124	0.027274	0.741058	71	constrained
extrinsic component of mitochondrial outer membrane	GO:0031315	0.0274411	0.743903	5	accelerated
protein O-linked glycosylation via serine	GO:0018242	0.0274665	0.742903	11	accelerated
leptin-mediated signaling pathway	GO:0033210	0.0275303	0.742944	9	constrained
embryonic liver development	GO:1990402	0.0275503	0.741806	9	constrained
phospholipid dephosphorylation	GO:0046839	0.0275548	0.740256	50	constrained
protoporphyrinogen IX biosynthetic process	GO:0006782	0.0275889	0.739507	9	accelerated
ganglioside metabolic process	GO:0001573	0.0278763	0.745535	19	constrained
oogenesis	GO:0048477	0.0279296	0.745289	34	constrained
flagellated sperm motility	GO:0030317	0.0280583	0.747052	66	constrained
response to epinephrine	GO:0071871	0.0281158	0.746916	21	constrained
very-long-chain-acyl-CoA dehydrogenase activity	GO:0017099	0.0281519	0.746213	3	accelerated
pattern specification involved in metanephros development	GO:0072268	0.0282445	0.747008	4	constrained
snRNA transcription by RNA polymerase II	GO:0042795	0.028527	0.75281	71	constrained
spindle assembly involved in female meiosis	GO:0007056	0.0285937	0.752904	3	constrained
comma-shaped body morphogenesis	GO:0072049	0.0286782	0.753466	9	accelerated
thyroid hormone transport	GO:0070327	0.028681	0.751883	9	accelerated
negative regulation of striated muscle cell apoptotic process	GO:0010664	0.0286969	0.75065	38	constrained
regulation of retinal cell programmed cell death	GO:0046668	0.0287031	0.74917	9	constrained
N-acetylglucosamine 6-O-sulfotransferase activity	GO:0001517	0.0287465	0.748664	8	constrained
positive regulation of chondrocyte differentiation	GO:0032332	0.0287804	0.747914	27	constrained
aminoglycan catabolic process	GO:0006026	0.0288339	0.747676	86	constrained
intracellular mRNA localization	GO:0008298	0.0288486	0.746434	15	constrained
positive regulation of viral process	GO:0048524	0.0288562	0.745015	87	constrained
sensory perception of smell	GO:0007608	0.0289714	0.746373	69	constrained
regulation of osteoclast differentiation	GO:0045670	0.0289745	0.744844	63	constrained
calmodulin-dependent protein kinase activity	GO:0004683	0.0290025	0.743961	37	constrained
viral entry into host cell	GO:0046718	0.0291018	0.744906	88	constrained
specification of nephron tubule identity	GO:0072081	0.029242	0.746892	5	constrained
epidermis development	GO:0008544	0.0292643	0.745864	90	constrained
icosanoid transport	GO:0071715	0.0293392	0.746179	32	constrained
triglyceride catabolic process	GO:0019433	0.0293926	0.745947	35	constrained
long-chain-acyl-CoA dehydrogenase activity	GO:0004466	0.0294219	0.745105	4	accelerated
chylomicron assembly	GO:0034378	0.0294569	0.744411	10	constrained
striated muscle hypertrophy	GO:0014897	0.0296122	0.746753	29	constrained
embryonic heart tube development	GO:0035050	0.0296246	0.74549	44	constrained
positive regulation of humoral immune response mediated by circulating immunoglobulin	GO:0002925	0.0297247	0.746434	5	accelerated
blood vessel endothelial cell migration	GO:0043534	0.0298648	0.748377	55	constrained
positive regulation of myeloid leukocyte mediated immunity	GO:0002888	0.0298653	0.74682	24	accelerated
paranodal junction	GO:0033010	0.0299043	0.746231	14	accelerated
cellular response to glucose stimulus	GO:0071333	0.0300229	0.747627	64	constrained
rRNA base methylation	GO:0070475	0.0300747	0.747356	10	accelerated
aldehyde dehydrogenase (NAD+) activity	GO:0004029	0.0301555	0.747806	15	constrained
DNA alkylation	GO:0006305	0.0302469	0.748517	54	constrained
pharyngeal system development	GO:0060037	0.0302788	0.747755	31	constrained
regulation of lymphangiogenesis	GO:1901490	0.0303433	0.747799	14	constrained
positive regulation of adenylate cyclase-activating G protein-coupled receptor signaling pathway	GO:0106071	0.030463	0.749201	8	constrained
primary amine oxidase activity	GO:0008131	0.0304877	0.748266	3	constrained
negative regulation of cell-cell adhesion mediated by integrin	GO:0033633	0.0306715	0.751231	4	constrained
corticotropin hormone secreting cell differentiation	GO:0060128	0.0307137	0.750723	7	constrained
paranodal junction assembly	GO:0030913	0.0309115	0.754013	16	accelerated
chondroblast differentiation	GO:0060591	0.0309121	0.752489	8	constrained
positive regulation of muscle organ development	GO:0048636	0.0309461	0.751782	33	constrained
neuronal action potential	GO:0019228	0.0309693	0.750817	45	constrained
fin morphogenesis	GO:0033334	0.0309762	0.749461	49	accelerated
ventral spinal cord interneuron fate commitment	GO:0060579	0.030984	0.748132	3	constrained
deoxyribonucleoside triphosphate catabolic process	GO:0009204	0.0310001	0.747008	9	accelerated
G protein-coupled purinergic nucleotide receptor signaling pathway	GO:0035589	0.0310453	0.746589	14	constrained
regulation of carbohydrate catabolic process	GO:0043470	0.0310937	0.746249	93	constrained
regulation of systemic arterial blood pressure by renin-angiotensin	GO:0003081	0.0312309	0.748036	15	constrained
regulation of glomerular mesangial cell proliferation	GO:0072124	0.0313874	0.750278	11	constrained
NADH oxidation	GO:0006116	0.0314257	0.749691	8	accelerated
positive regulation of glycoprotein biosynthetic process	GO:0010560	0.0314301	0.7483	22	constrained
positive regulation of alpha-beta T cell differentiation	GO:0046638	0.0314572	0.747453	51	constrained
kinetochore assembly	GO:0051382	0.0315993	0.749337	12	constrained
oxidoreductase activity, acting on single donors with incorporation of molecular oxygen, incorporation of two atoms of oxygen	GO:0016702	0.0316281	0.748532	41	constrained
cellular response to staurosporine	GO:0072734	0.0316519	0.747612	7	accelerated
proteoglycan sulfotransferase activity	GO:0050698	0.0317251	0.74786	4	constrained
laminin-5 complex	GO:0005610	0.0317462	0.746881	4	constrained
photoreceptor outer segment membrane	GO:0042622	0.0317464	0.745415	19	accelerated
formin-nucleated actin cable assembly	GO:0070649	0.0318178	0.745624	7	constrained
peptide catabolic process	GO:0043171	0.0318736	0.745467	34	constrained
regulation of corticotropin secretion	GO:0051459	0.0319615	0.74606	5	constrained
thiolester hydrolase activity	GO:0016790	0.0319748	0.744913	43	constrained
regulation of water loss via skin	GO:0033561	0.0319826	0.743642	32	constrained
positive regulation of type IIa hypersensitivity	GO:0001798	0.0321875	0.74695	15	accelerated
RNA polymerase II transcription factor binding	GO:0001085	0.0322855	0.74777	59	constrained
semaphorin-plexin signaling pathway involved in bone trabecula morphogenesis	GO:1900220	0.0323726	0.748334	4	accelerated
prostate gland development	GO:0030850	0.0324429	0.748509	18	constrained
posterior mesonephric tubule development	GO:0072166	0.0324553	0.747349	3	constrained
regulation of striated muscle tissue development	GO:0016202	0.0326509	0.750404	53	constrained
chylomicron remodeling	GO:0034371	0.0326519	0.748984	10	constrained
response to cholecystokinin	GO:0061847	0.0327622	0.750072	4	constrained
cytoplasmic side of apical plasma membrane	GO:0098592	0.0327675	0.748756	5	accelerated
delta DNA polymerase complex	GO:0043625	0.0327944	0.747938	3	constrained
positive regulation of cholesterol efflux	GO:0010875	0.0329092	0.749124	19	constrained
substrate adhesion-dependent cell spreading	GO:0034446	0.0329877	0.749481	72	constrained
positive regulation of glucocorticoid receptor signaling pathway	GO:2000324	0.0330346	0.749119	7	constrained
meiotic sister chromatid cohesion, centromeric	GO:0051754	0.0330382	0.747779	4	constrained
sarcoplasmic reticulum calcium ion transport	GO:0070296	0.0331118	0.748026	13	accelerated
sodium ion homeostasis	GO:0055078	0.0331769	0.74808	39	constrained
response to acetylcholine	GO:1905144	0.0332001	0.74719	5	constrained
zonula adherens	GO:0005915	0.0332092	0.745987	16	constrained
negative regulation of intracellular estrogen receptor signaling pathway	GO:0033147	0.0333024	0.746675	14	constrained
lamellar body	GO:0042599	0.0333105	0.745455	13	constrained
positive regulation of pigment cell differentiation	GO:0050942	0.0333112	0.744075	8	accelerated
DNA damage response, signal transduction by p53 class mediator resulting in cell cycle arrest	GO:0006977	0.033409	0.744865	56	constrained
positive regulation of corticotropin secretion	GO:0051461	0.0336233	0.748244	3	constrained
response to immobilization stress	GO:0035902	0.0337022	0.748603	36	constrained
segment specification	GO:0007379	0.0338745	0.751032	19	constrained
connective tissue development	GO:0061448	0.033956	0.751442	61	constrained
autophagy of peroxisome	GO:0030242	0.0342238	0.755966	7	constrained
nuclear pore	GO:0005643	0.0342589	0.755342	71	constrained
negative regulation of catecholamine secretion	GO:0033604	0.0342832	0.754483	24	constrained
C3HC4-type RING finger domain binding	GO:0055131	0.034307	0.753617	6	constrained
negative regulation of cholesterol transport	GO:0032375	0.0343283	0.752698	11	constrained
glucuronosyl-N-acetylgalactosaminyl-proteoglycan 4-beta-N-acetylgalactosaminyltransferase activity	GO:0047238	0.034369	0.752208	4	constrained
phospholipase A2 activity (consuming 1,2-dipalmitoylphosphatidylcholine)	GO:0102567	0.0344126	0.751783	17	constrained
regulation of toll-like receptor 3 signaling pathway	GO:0034139	0.0344445	0.751104	6	constrained
melanosome membrane	GO:0033162	0.0346572	0.754363	21	constrained
opsin transport	GO:0036372	0.0346629	0.753113	6	accelerated
male meiosis I	GO:0007141	0.034779	0.754262	25	constrained
meiotic DNA double-strand break formation	GO:0042138	0.0348931	0.755363	5	constrained
positive regulation of calcium-mediated signaling	GO:0050850	0.0349015	0.754176	36	constrained
dGTP metabolic process	GO:0046070	0.0352049	0.759356	6	accelerated
phagosome acidification	GO:0090383	0.0353037	0.760113	25	constrained
brown fat cell differentiation	GO:0050873	0.035361	0.759975	33	constrained
chylomicron remnant	GO:0034360	0.035428	0.760045	4	constrained
NFAT protein binding	GO:0051525	0.0354438	0.759019	7	constrained
lactate transmembrane transport	GO:0035873	0.0355268	0.759433	8	constrained
negative regulation of transcription by competitive promoter binding	GO:0010944	0.035546	0.758484	10	accelerated
regulation of dense core granule biogenesis	GO:2000705	0.0356384	0.759098	4	constrained
keratan sulfate biosynthetic process	GO:0018146	0.0356608	0.758221	33	constrained
cysteine-type carboxypeptidase activity	GO:0016807	0.0357969	0.759761	4	constrained
negative regulation of interferon-beta production	GO:0032688	0.036066	0.764112	14	constrained
leukotriene B4 receptor activity	GO:0001632	0.0360747	0.762942	4	constrained
regulation of hydrogen peroxide catabolic process	GO:2000295	0.0360891	0.761895	3	accelerated
obsolete cofactor binding	GO:0048037	0.0361119	0.76103	38	accelerated
positive regulation of blood vessel endothelial cell migration	GO:0043536	0.0361634	0.760771	64	constrained
ganglioside GM1 binding	GO:1905573	0.0362013	0.760227	3	constrained
cellular response to fluoride	GO:1902618	0.0363201	0.761382	4	accelerated
protein localization to membrane raft	GO:1903044	0.0363296	0.760245	12	constrained
CD4 receptor binding	GO:0042609	0.0363839	0.760048	15	accelerated
negative regulation of response to DNA damage stimulus	GO:2001021	0.0364132	0.75933	70	constrained
C-4 methylsterol oxidase activity	GO:0000254	0.0364422	0.758608	5	accelerated
transforming growth factor beta receptor complex assembly	GO:0007181	0.0365771	0.76009	4	constrained
rhombomere 6 development	GO:0021572	0.0366779	0.760859	3	constrained
phospholipase A2 activity	GO:0004623	0.0368842	0.76381	28	constrained
ubiquitin-dependent protein catabolic process via the multivesicular body sorting pathway	GO:0043162	0.0369403	0.763646	23	constrained
response to acrylamide	GO:1903937	0.0370481	0.76455	4	constrained
regulation of hematopoietic stem cell differentiation	GO:1902036	0.037057	0.763413	87	constrained
regulation of acrosome reaction	GO:0060046	0.0371192	0.763376	35	accelerated
miRNA catabolic process	GO:0010587	0.0371705	0.763115	8	accelerated
positive regulation of ATP metabolic process	GO:1903580	0.0372463	0.763357	48	constrained
RNA-DNA hybrid ribonuclease activity	GO:0004523	0.0373989	0.76517	8	constrained
regulation of heterotypic cell-cell adhesion	GO:0034114	0.0374991	0.765906	21	constrained
chylomicron remnant clearance	GO:0034382	0.0375769	0.766183	9	constrained
positive regulation of positive chemotaxis	GO:0050927	0.0375824	0.764988	33	constrained
progesterone receptor binding	GO:0033142	0.0376695	0.765455	8	constrained
feeding behavior	GO:0007631	0.0377495	0.765776	95	constrained
nucleoside triphosphate catabolic process	GO:0009143	0.0377854	0.765202	15	accelerated
type I pneumocyte differentiation	GO:0060509	0.0378266	0.764738	6	accelerated
regulation of fatty acid oxidation	GO:0046320	0.0379325	0.765582	38	constrained
monocyte chemotaxis	GO:0002548	0.0379399	0.764438	20	constrained
amylin receptor complex 1	GO:0150056	0.0379927	0.764211	4	constrained
rhodopsin mediated signaling pathway	GO:0016056	0.0380985	0.765049	9	accelerated
positive regulation of activated T cell proliferation	GO:0042104	0.0381383	0.764561	22	constrained
interleukin-17 receptor activity	GO:0030368	0.0381689	0.76389	10	constrained
oxidoreductase activity, acting on diphenols and related substances as donors	GO:0016679	0.0382152	0.763536	14	constrained
renal absorption	GO:0070293	0.0382627	0.763206	37	constrained
growth cone lamellipodium	GO:1990761	0.0382749	0.762175	5	constrained
excitatory synapse assembly	GO:1904861	0.0383742	0.762879	9	constrained
vesicle fusion with endoplasmic reticulum-Golgi intermediate compartment (ERGIC) membrane	GO:1990668	0.0383858	0.76184	6	accelerated
collagen biosynthetic process	GO:0032964	0.0384212	0.761276	15	accelerated
regulation of histone H2B ubiquitination	GO:2001166	0.0385503	0.762567	5	accelerated
pyridoxal phosphate metabolic process	GO:0042822	0.0386458	0.763191	4	accelerated
regulation of axon diameter	GO:0031133	0.0387561	0.764104	6	constrained
protein-arginine omega-N monomethyltransferase activity	GO:0035241	0.0387759	0.763233	7	constrained
positive regulation of cellular pH reduction	GO:0032849	0.0389322	0.765047	3	constrained
mitotic G1/S transition checkpoint signaling	GO:0044819	0.038939	0.763922	66	constrained
positive regulation of mast cell degranulation	GO:0043306	0.0389906	0.763678	16	constrained
ABC-type manganese transporter activity	GO:0015410	0.0390028	0.762665	3	accelerated
regulation of cell proliferation involved in kidney development	GO:1901722	0.0390979	0.763273	15	constrained
histone acetyltransferase binding	GO:0035035	0.0391148	0.762355	28	constrained
regulation of postsynaptic density organization	GO:1905874	0.0392423	0.763592	26	constrained
immunoglobulin production involved in immunoglobulin-mediated immune response	GO:0002381	0.0392968	0.763408	5	accelerated
negative regulation of receptor recycling	GO:0001920	0.0393052	0.762329	3	constrained
arylsulfatase activity	GO:0004065	0.039313	0.761243	15	accelerated
membranous septum morphogenesis	GO:0003149	0.0394137	0.761956	10	accelerated
myelin assembly	GO:0032288	0.0394766	0.761937	18	constrained
negative regulation of G1/S transition of mitotic cell cycle	GO:2000134	0.0396131	0.763336	97	constrained
regulation of spontaneous synaptic transmission	GO:0150003	0.0396889	0.763563	6	constrained
neuromuscular process controlling posture	GO:0050884	0.0397174	0.762881	13	constrained
positive regulation of nitric-oxide synthase activity	GO:0051000	0.039719	0.761685	19	constrained
response to salt	GO:1902074	0.0397276	0.760627	19	constrained
positive regulation of skeletal muscle tissue development	GO:0048643	0.0397938	0.760674	25	constrained
positive regulation of osteoclast differentiation	GO:0045672	0.0398043	0.759657	22	constrained
deoxyribonucleotide biosynthetic process	GO:0009263	0.0398557	0.759423	17	accelerated
chromosome passenger complex	GO:0032133	0.039958	0.760158	4	constrained
regulation of immunoglobulin mediated immune response	GO:0002889	0.0400975	0.761597	58	accelerated
calcium-dependent phospholipase A2 activity	GO:0047498	0.0401265	0.760936	6	constrained
regulation of T cell differentiation in thymus	GO:0033081	0.0401843	0.760823	27	constrained
xenobiotic transmembrane transporter activity	GO:0042910	0.0401962	0.759842	25	constrained
intrinsic component of synaptic vesicle membrane	GO:0098563	0.0402346	0.759364	70	constrained
dendritic spine maintenance	GO:0097062	0.0403093	0.759572	15	constrained
positive regulation of ATP biosynthetic process	GO:2001171	0.0403419	0.758988	16	constrained
plasma membrane lactate transport	GO:0035879	0.0405168	0.761078	7	constrained
glomerular epithelial cell differentiation	GO:0072311	0.040631	0.762023	8	constrained
negative regulation of B cell receptor signaling pathway	GO:0050859	0.0406922	0.761973	8	accelerated
secondary active sulfate transmembrane transporter activity	GO:0008271	0.0407425	0.761719	18	constrained
CMP-N-acetylneuraminate metabolic process	GO:0046381	0.0407662	0.760969	3	accelerated
regulation of heparan sulfate proteoglycan biosynthetic process	GO:0010908	0.0407686	0.759825	3	constrained
DNA damage response, signal transduction by p53 class mediator	GO:0030330	0.0408128	0.759462	78	constrained
calcitonin family receptor signaling pathway	GO:0097646	0.0408158	0.758335	7	constrained
positive regulation of pinocytosis	GO:0048549	0.0408302	0.757422	6	accelerated
regulation of vascular associated smooth muscle cell proliferation	GO:1904705	0.0410381	0.760097	60	constrained
chitinase activity	GO:0004568	0.041143	0.760858	6	constrained
positive regulation of glutamate secretion	GO:0014049	0.0411801	0.760366	17	constrained
transforming growth factor-beta secretion	GO:0038044	0.0413117	0.761617	3	constrained
cerebrospinal fluid circulation	GO:0090660	0.0414441	0.762878	6	constrained
protein-lipid complex subunit organization	GO:0071825	0.0414846	0.762447	50	constrained
fat-soluble vitamin metabolic process	GO:0006775	0.0415728	0.762893	35	constrained
nuclear cyclin-dependent protein kinase holoenzyme complex	GO:0019908	0.041594	0.762109	14	constrained
calcium-dependent activation of synaptic vesicle fusion	GO:0099502	0.0415945	0.76095	5	constrained
15-oxoprostaglandin 13-oxidase activity	GO:0047522	0.041636	0.760542	3	constrained
positive regulation of viral genome replication	GO:0045070	0.0416722	0.76004	33	constrained
procollagen-proline 4-dioxygenase complex	GO:0016222	0.0417172	0.759699	3	constrained
platelet alpha granule organization	GO:0070889	0.0418121	0.760266	4	constrained
histamine receptor activity	GO:0004969	0.0418388	0.759594	7	constrained
sulfate transport	GO:0008272	0.0418855	0.759286	22	constrained
virus receptor activity	GO:0001618	0.041887	0.758161	81	constrained
centromeric sister chromatid cohesion	GO:0070601	0.0419432	0.758028	5	constrained
negative regulation of megakaryocyte differentiation	GO:0045653	0.0419466	0.756943	7	constrained
maintenance of DNA repeat elements	GO:0043570	0.0422112	0.760567	8	accelerated
long-term synaptic potentiation	GO:0060291	0.0422141	0.759472	63	constrained
positive regulation of nitric oxide metabolic process	GO:1904407	0.042246	0.758901	49	constrained
inositol phosphate phosphatase activity	GO:0052745	0.0423092	0.758893	27	constrained
skeletal muscle adaptation	GO:0043501	0.0423867	0.759142	7	constrained
transport of virus	GO:0046794	0.0425909	0.761656	56	constrained
intronic transcription regulatory region sequence-specific DNA binding	GO:0001161	0.0425963	0.760612	17	constrained
NMDA selective glutamate receptor complex	GO:0017146	0.0426417	0.760284	19	constrained
regulation of AV node cell action potential	GO:0098904	0.0426923	0.76005	8	accelerated
endolysosome membrane	GO:0036020	0.0428009	0.760848	15	constrained
negative regulation of G2/M transition of mitotic cell cycle	GO:0010972	0.0428025	0.759744	89	constrained
negative regulation of cardiac muscle cell apoptotic process	GO:0010667	0.0428829	0.76004	32	constrained
negative regulation of lipid biosynthetic process	GO:0051055	0.0430233	0.761398	54	constrained
positive regulation of nucleotide biosynthetic process	GO:0030810	0.0430995	0.761616	29	constrained
regulation of midbrain dopaminergic neuron differentiation	GO:1904956	0.0431134	0.760735	5	constrained
regulation of tissue remodeling	GO:0034103	0.0431474	0.76021	91	constrained
RNA strand annealing activity	GO:0033592	0.0432743	0.761321	6	constrained
phosphatidylinositol bisphosphate phosphatase activity	GO:0034593	0.04342	0.76276	29	constrained
fructose binding	GO:0070061	0.0434405	0.761997	7	constrained
positive regulation of osteoblast differentiation	GO:0045669	0.0434635	0.761281	75	constrained
regulation of anterior head development	GO:2000742	0.0434655	0.7602	5	accelerated
negative regulation of telomerase activity	GO:0051974	0.0435853	0.761179	13	constrained
NMDA selective glutamate receptor signaling pathway	GO:0098989	0.0436002	0.760326	10	constrained
positive regulation of glomerular mesangial cell proliferation	GO:0072126	0.0436633	0.760315	6	constrained
ganglioside GT1b binding	GO:1905576	0.0437114	0.760043	4	constrained
postsynapse assembly	GO:0099068	0.0437169	0.759032	3	constrained
ureter urothelium development	GO:0072190	0.0437681	0.758817	3	constrained
microtubule organizing center organization	GO:0031023	0.043793	0.758146	81	constrained
presynaptic signal transduction	GO:0098928	0.0438416	0.757888	6	accelerated
regulation of skeletal muscle tissue development	GO:0048641	0.0439363	0.758426	31	constrained
proton-transporting two-sector ATPase complex	GO:0016469	0.0439639	0.757805	31	constrained
aldehyde dehydrogenase [NAD(P)+] activity	GO:0004030	0.043971	0.756834	17	constrained
negative regulation of chloride transport	GO:2001226	0.0440035	0.756302	4	constrained
sulfur amino acid metabolic process	GO:0000096	0.0440254	0.75559	43	constrained
mitotic chromosome movement towards spindle pole	GO:0007079	0.0441685	0.756957	6	constrained
bicarbonate transmembrane transporter activity	GO:0015106	0.0442479	0.757229	26	constrained
G protein-coupled receptor signaling pathway, coupled to cyclic nucleotide second messenger	GO:0007187	0.0442744	0.756597	59	constrained
thyroid hormone transmembrane transporter activity	GO:0015349	0.044369	0.757129	8	accelerated
histone H3-K9 trimethylation	GO:0036124	0.0446151	0.760241	4	accelerated
regulation of sphingolipid mediated signaling pathway	GO:1902068	0.044862	0.763358	6	constrained
ganglioside binding	GO:0035594	0.0448891	0.762731	5	constrained
host cell	GO:0043657	0.0449165	0.762111	54	constrained
chitin metabolic process	GO:0006030	0.0449392	0.761413	11	constrained
complement-dependent cytotoxicity	GO:0097278	0.0449454	0.760438	16	accelerated
positive regulation of muscle tissue development	GO:1901863	0.0449984	0.760256	33	constrained
heart valve morphogenesis	GO:0003179	0.0450578	0.760183	70	constrained
sexual reproduction	GO:0019953	0.0452685	0.762659	9	constrained
meiotic chromosome movement towards spindle pole	GO:0016344	0.0452877	0.761906	4	accelerated
mitochondrial small ribosomal subunit	GO:0005763	0.0453857	0.76248	28	accelerated
phenol-containing compound biosynthetic process	GO:0046189	0.0454364	0.762258	41	constrained
glycinergic synapse	GO:0098690	0.0455546	0.763168	17	constrained
xenobiotic metabolic process	GO:0006805	0.0456461	0.763628	100	constrained
aminoacyl-tRNA synthetase multienzyme complex	GO:0017101	0.0457981	0.765098	17	constrained
phosphatidylinositol dephosphorylation	GO:0046856	0.0459118	0.765924	32	constrained
positive regulation of gluconeogenesis	GO:0045722	0.0460806	0.767667	15	constrained
cartilage development involved in endochondral bone morphogenesis	GO:0060351	0.0460809	0.766601	22	accelerated
peroxisome matrix targeting signal-1 binding	GO:0005052	0.046216	0.767778	3	constrained
L-cysteine catabolic process	GO:0019448	0.0462344	0.767015	4	constrained
ribonucleotide catabolic process	GO:0009261	0.0462929	0.766919	35	constrained
positive regulation of low-density lipoprotein particle receptor catabolic process	GO:0032805	0.0463516	0.766826	4	constrained
glial cell fate commitment	GO:0021781	0.0464139	0.766794	9	constrained
amino sugar metabolic process	GO:0006040	0.0464257	0.765928	61	constrained
bubble DNA binding	GO:0000405	0.0465537	0.766979	5	constrained
salivary gland cavitation	GO:0060662	0.0466101	0.766849	6	accelerated
mRNA (2'-O-methyladenosine-N6-)-methyltransferase activity	GO:0016422	0.0466143	0.765861	3	constrained
negative regulation of lipid storage	GO:0010888	0.046717	0.766493	23	constrained
regulation of hydrogen peroxide biosynthetic process	GO:0010728	0.0468025	0.766841	8	constrained
positive regulation of DNA recombination	GO:0045911	0.046822	0.766108	32	accelerated
skeletal muscle satellite cell maintenance involved in skeletal muscle regeneration	GO:0014834	0.0469031	0.766384	5	constrained
compact myelin	GO:0043218	0.0469388	0.765918	3	constrained
vitamin biosynthetic process	GO:0009110	0.0470283	0.76633	20	accelerated
specific granule membrane	GO:0035579	0.0470534	0.765693	83	constrained
N-acetylglucosamine-6-sulfatase activity	GO:0008449	0.0470622	0.764793	7	accelerated
cellular glucuronidation	GO:0052695	0.0473014	0.767634	14	accelerated
organic cation transmembrane transporter activity	GO:0015101	0.0473055	0.766658	43	constrained
positive regulation of cholesterol storage	GO:0010886	0.0473415	0.7662	11	constrained
histone exchange	GO:0043486	0.0473799	0.765782	45	constrained
Schwann cell microvillus	GO:0097454	0.0473836	0.764806	7	accelerated
endothelial cell proliferation	GO:0001935	0.0474468	0.764791	34	constrained
integral component of postsynaptic density membrane	GO:0099061	0.0475664	0.765684	89	constrained
MutSbeta complex	GO:0032302	0.0476244	0.765585	4	accelerated
acylglycerol catabolic process	GO:0046464	0.0476698	0.765283	43	constrained
regulation of microtubule binding	GO:1904526	0.0476887	0.764558	12	constrained
negative regulation of cell cycle G1/S phase transition	GO:1902807	0.0476905	0.76356	100	constrained
negative regulation of autophagosome maturation	GO:1901097	0.0477315	0.763192	4	constrained
eukaryotic initiation factor 4E binding	GO:0008190	0.0477776	0.762907	8	constrained
regulation of calcium	GO:1903279	0.0478916	0.763705	6	constrained
neuron fate commitment	GO:0048663	0.0478962	0.762758	62	constrained
type 2 fibroblast growth factor receptor binding	GO:0005111	0.0479878	0.763198	5	constrained
positive regulation of mast cell chemotaxis	GO:0060754	0.0480352	0.762935	7	constrained
microcystin transport	GO:1905431	0.0480874	0.762748	3	accelerated
cGMP binding	GO:0030553	0.0481326	0.762451	31	constrained
positive regulation of phospholipid catabolic process	GO:0060697	0.048171	0.762047	3	accelerated
beta-galactosidase activity	GO:0004565	0.0482203	0.761817	8	constrained
mitotic G2 DNA damage checkpoint signaling	GO:0007095	0.0483405	0.762706	20	constrained
cellular response to topologically incorrect protein	GO:0035967	0.0483755	0.76225	32	constrained
negative regulation of protein kinase activity by regulation of protein phosphorylation	GO:0044387	0.0483824	0.761353	11	constrained
negative regulation of integrin biosynthetic process	GO:0045720	0.0483971	0.760581	3	constrained
negative regulation of retinal cell programmed cell death	GO:0046671	0.0483977	0.759589	3	constrained
CoA hydrolase activity	GO:0016289	0.0484481	0.759381	24	constrained
ciliary neurotrophic factor receptor complex	GO:0070110	0.048477	0.758837	3	accelerated
3-chloroallyl aldehyde dehydrogenase activity	GO:0004028	0.0484881	0.758016	8	constrained
negative regulation of T cell cytokine production	GO:0002725	0.0485579	0.758113	4	accelerated
cellular response to amino acid stimulus	GO:0071230	0.048609	0.757919	80	constrained
testosterone biosynthetic process	GO:0061370	0.0487418	0.758998	13	constrained
regulation of translational initiation in response to starvation	GO:0071262	0.0487968	0.758863	4	accelerated
all-trans retinal binding	GO:0005503	0.0489018	0.759506	4	constrained
regulation of apoptosis involved in tissue homeostasis	GO:0060785	0.0489223	0.758836	3	accelerated
centriolar satellite	GO:0034451	0.0489298	0.757967	36	constrained
negative regulation of keratinocyte differentiation	GO:0045617	0.0489302	0.75699	6	constrained
protein-containing complex remodeling	GO:0034367	0.0489651	0.756549	27	constrained
uracil metabolic process	GO:0019860	0.0489912	0.755973	3	accelerated
regulation of relaxation of cardiac muscle	GO:1901897	0.0491046	0.756744	10	constrained
cellular sodium ion homeostasis	GO:0006883	0.0492132	0.757439	28	constrained
lipid transport across blood-brain barrier	GO:1990379	0.049326	0.758197	3	constrained
positive regulation of activin receptor signaling pathway	GO:0032927	0.0495846	0.761191	7	accelerated
ammonium transmembrane transport	GO:0072488	0.0496441	0.761124	14	constrained
intrinsic component of postsynaptic density membrane	GO:0099146	0.0496453	0.760166	97	constrained
regulation of ATP biosynthetic process	GO:2001169	0.0496669	0.759522	22	constrained
isoprenoid binding	GO:0019840	0.0497179	0.759328	31	constrained
positive regulation of alpha-beta T cell activation	GO:0046635	0.0497994	0.7596	61	constrained
positive regulation of microtubule binding	GO:1904528	0.0499131	0.760362	5	constrained
protein disulfide isomerase activity	GO:0003756	0.0500262	0.761113	22	constrained
negative regulation of sodium ion transmembrane transporter activity	GO:2000650	0.050133	0.761766	16	constrained
female genitalia morphogenesis	GO:0048807	0.0501445	0.760971	5	constrained
apical dendrite	GO:0097440	0.050156	0.760179	35	accelerated
negative regulation of cytoplasmic translation	GO:2000766	0.0501891	0.759715	9	constrained
post-embryonic animal organ development	GO:0048569	0.0502708	0.759987	8	constrained
Rac guanyl-nucleotide exchange factor activity	GO:0030676	0.0502839	0.759223	28	constrained
nuclear membrane reassembly	GO:0031468	0.0503427	0.75915	15	constrained
endoplasmic reticulum exit site	GO:0070971	0.0504626	0.759997	25	accelerated
retinal metabolic process	GO:0042574	0.0505752	0.760733	26	constrained
trans-synaptic signaling by BDNF	GO:0099191	0.0505768	0.759799	5	constrained
positive regulation of natural killer cell degranulation	GO:0043323	0.0506443	0.759856	3	constrained
metalloaminopeptidase activity	GO:0070006	0.0507982	0.761207	33	constrained
insulin-like growth factor-activated receptor activity	GO:0005010	0.0508335	0.76078	3	constrained
cGMP catabolic process	GO:0046069	0.0508365	0.759872	9	constrained
octanoyltransferase activity	GO:0016415	0.0508753	0.7595	3	constrained
protein-lipid complex remodeling	GO:0034368	0.0508856	0.758704	26	constrained
cap-dependent translational initiation	GO:0002191	0.0510507	0.760216	3	constrained
Tat protein binding	GO:0030957	0.0512066	0.761586	11	constrained
regulation of platelet-derived growth factor receptor-alpha signaling pathway	GO:2000583	0.0512567	0.761382	7	accelerated
lactate transmembrane transporter activity	GO:0015129	0.0513474	0.761781	6	constrained
regulation of fibroblast apoptotic process	GO:2000269	0.0515502	0.763839	18	constrained
positive regulation of isotype switching to IgA isotypes	GO:0048298	0.0515589	0.763021	4	accelerated
glycine binding	GO:0016594	0.0515843	0.76245	20	constrained
nitrate transport	GO:0015706	0.051609	0.761871	5	accelerated
positive regulation of cholesterol esterification	GO:0010873	0.0517444	0.762926	8	constrained
preribosome, large subunit precursor	GO:0030687	0.0517672	0.76232	27	constrained
negative regulation of tumor necrosis factor biosynthetic process	GO:0042536	0.0517831	0.761614	3	constrained
regulation of dendritic cell antigen processing and presentation	GO:0002604	0.0518748	0.762023	8	accelerated
negative regulation of carbohydrate metabolic process	GO:0045912	0.0518935	0.76136	63	constrained
cellular response to copper ion	GO:0071280	0.0519277	0.760926	15	constrained
cell migration involved in sprouting angiogenesis	GO:0002042	0.052007	0.761153	30	constrained
transcription coactivator binding	GO:0001223	0.0521697	0.762598	23	constrained
mRNA cleavage involved in mRNA processing	GO:0098787	0.0521708	0.761681	10	constrained
bulbus arteriosus development	GO:0003232	0.0521762	0.760829	3	accelerated
DNA double-strand break processing involved in repair via single-strand annealing	GO:0010792	0.0522285	0.760661	5	constrained
proton-transporting ATP synthase complex assembly	GO:0043461	0.0523349	0.761281	5	accelerated
response to sorbitol	GO:0072708	0.0524077	0.761412	5	constrained
endosome fission	GO:0140285	0.0524079	0.760488	4	constrained
cell dedifferentiation	GO:0043697	0.0524203	0.759744	11	constrained
positive regulation of substrate adhesion-dependent cell spreading	GO:1900026	0.0524765	0.759636	49	constrained
aromatic amino acid family metabolic process	GO:0009072	0.0524851	0.758839	38	constrained
positive regulation of acrosome reaction	GO:2000344	0.0525431	0.758758	34	accelerated
regulation of ectodermal cell fate specification	GO:0042665	0.0526071	0.758764	5	constrained
sphingoid biosynthetic process	GO:0046520	0.052634	0.758235	13	accelerated
peptidyl-arginine N-methylation	GO:0035246	0.0526594	0.757686	13	constrained
protein de-ADP-ribosylation	GO:0051725	0.0526956	0.757293	6	constrained
neurotransmitter receptor activity involved in regulation of postsynaptic membrane potential	GO:0099529	0.052702	0.756473	79	constrained
isopeptidase activity	GO:0070122	0.0527911	0.756842	7	constrained
diaphragm development	GO:0060539	0.0529206	0.757787	14	constrained
mammary gland alveolus development	GO:0060749	0.053004	0.758072	22	constrained
(S)-2-hydroxy-acid oxidase activity	GO:0003973	0.0530312	0.757552	3	constrained
very-low-density lipoprotein particle receptor binding	GO:0070326	0.0531792	0.758758	6	constrained
positive regulation of mast cell activation	GO:0033005	0.0532876	0.759396	23	constrained
positive regulation of blood circulation	GO:1903524	0.0533453	0.759311	40	constrained
low-density lipoprotein particle receptor activity	GO:0005041	0.0533481	0.758446	20	constrained
oxidoreductase activity, acting on single donors with incorporation of molecular oxygen	GO:0016701	0.0534287	0.758688	42	constrained
pyrimidine deoxyribonucleotide biosynthetic process	GO:0009221	0.0534588	0.758212	8	accelerated
positive regulation of mitotic cell cycle phase transition	GO:1901992	0.0534756	0.75755	85	constrained
positive regulation of PERK-mediated unfolded protein response	GO:1903899	0.0534944	0.756917	5	constrained
trophectodermal cell proliferation	GO:0001834	0.0536736	0.758553	4	constrained
gamma-aminobutyric acid biosynthetic process	GO:0009449	0.0536752	0.757678	7	accelerated
nucleotide phosphatase activity, acting on free nucleotides	GO:0098519	0.0536885	0.75697	3	constrained
regulation of locomotion involved in locomotory behavior	GO:0090325	0.0537163	0.756468	6	constrained
dsRNA processing	GO:0031050	0.0538193	0.757024	25	constrained
regulation of p38MAPK cascade	GO:1900744	0.0539736	0.7583	39	accelerated
netrin receptor activity	GO:0005042	0.0539989	0.757763	8	constrained
sphingosine N-acyltransferase activity	GO:0050291	0.0542595	0.760526	12	constrained
positive regulation of sodium	GO:0032417	0.0544326	0.762056	7	accelerated
negative regulation of monocyte differentiation	GO:0045656	0.0544734	0.761734	5	constrained
lung secretory cell differentiation	GO:0061140	0.0545	0.761213	11	constrained
positive regulation of integrin activation	GO:0033625	0.0545746	0.761364	11	accelerated
cell killing	GO:0001906	0.0545961	0.760774	57	accelerated
glycerophosphate shuttle	GO:0006127	0.0546072	0.76004	5	accelerated
COPI-coated Golgi to ER transport vesicle	GO:0030142	0.0546115	0.759214	3	constrained
detection of cell density	GO:0060245	0.0546732	0.759187	3	accelerated
collagen type XI trimer	GO:0005592	0.0547103	0.758819	5	accelerated
tubulin deacetylase activity	GO:0042903	0.0548117	0.759343	3	constrained
plasma lipoprotein particle organization	GO:0071827	0.0548917	0.759569	46	constrained
obsolete transforming growth factor beta receptor, inhibitory cytoplasmic mediator activity	GO:0030617	0.0548998	0.7588	3	accelerated
negative regulation of double-strand break repair via homologous recombination	GO:2000042	0.0548998	0.757922	19	constrained
morphogenesis of a polarized epithelium	GO:0001738	0.0549766	0.758105	11	constrained
ribonuclease H2 complex	GO:0032299	0.0549792	0.757265	3	constrained
positive regulation of striated muscle tissue development	GO:0045844	0.0550418	0.757253	32	constrained
cellular response to leucine	GO:0071233	0.05505	0.756494	11	constrained
positive regulation of nuclear-transcribed mRNA poly(A) tail shortening	GO:0060213	0.0550994	0.756301	13	constrained
negative regulation of dendritic cell antigen processing and presentation	GO:0002605	0.0553176	0.758423	4	accelerated
adenylate cyclase activator activity	GO:0010856	0.0553462	0.757944	3	constrained
regulation of ventricular cardiac muscle cell membrane repolarization	GO:0060307	0.0553525	0.757161	28	accelerated
regulation of cholesterol esterification	GO:0010872	0.0555082	0.758421	9	constrained
membrane depolarization during bundle of His cell action potential	GO:0086048	0.0555206	0.757723	4	constrained
cellular biogenic amine catabolic process	GO:0042402	0.0558302	0.761077	38	constrained
alkanesulfonate metabolic process	GO:0019694	0.0559689	0.762097	5	constrained
polyol catabolic process	GO:0046174	0.0559901	0.761516	31	constrained
obsolete positive regulation of receptor biosynthetic process	GO:0010870	0.0560741	0.76179	9	constrained
cilium movement involved in cell motility	GO:0060294	0.0561395	0.761811	76	constrained
extracellular matrix structural constituent conferring compression resistance	GO:0030021	0.0562014	0.761784	26	constrained
lipoprotein metabolic process	GO:0042157	0.0562218	0.761196	43	constrained
regulation of cytokine biosynthetic process	GO:0042035	0.0562374	0.760544	5	constrained
positive regulation of axon extension involved in axon guidance	GO:0048842	0.056349	0.76119	11	constrained
positive regulation of fatty acid metabolic process	GO:0045923	0.0565371	0.762867	41	constrained
sex determination	GO:0007530	0.056547	0.762139	31	constrained
calcium-dependent protein serine/threonine phosphatase activity	GO:0004723	0.0565939	0.76191	9	constrained
regulation of cell cycle checkpoint	GO:1901976	0.0566014	0.761152	34	constrained
cellular response to fructose stimulus	GO:0071332	0.0566355	0.760753	9	constrained
skin epidermis development	GO:0098773	0.0566771	0.760455	7	constrained
gastrin receptor activity	GO:0015054	0.0568034	0.761293	3	constrained
RNA localization to nucleus	GO:0090685	0.0569832	0.762846	6	accelerated
cGMP metabolic process	GO:0046068	0.0571537	0.764271	31	constrained
sphingosine metabolic process	GO:0006670	0.0572765	0.765055	18	accelerated
miRNA binding	GO:0035198	0.0572914	0.764398	30	constrained
negative regulation of cellular senescence	GO:2000773	0.0575002	0.766327	16	constrained
obsolete drug binding	GO:0008144	0.0575438	0.766052	99	constrained
muscle myosin complex	GO:0005859	0.0576512	0.766626	12	constrained
negative regulation of filopodium assembly	GO:0051490	0.0579203	0.769347	8	accelerated
regulation of lymphocyte migration	GO:2000401	0.0579289	0.768605	56	constrained
purine deoxyribonucleotide metabolic process	GO:0009151	0.0579317	0.767788	15	accelerated
negative regulation of cholesterol metabolic process	GO:0090206	0.0580084	0.767951	7	constrained
purine ribonucleotide catabolic process	GO:0009154	0.0581234	0.768621	34	constrained
regulation of mast cell chemotaxis	GO:0060753	0.0582829	0.769876	8	constrained
regulation of meiotic cell cycle	GO:0051445	0.058339	0.769765	52	constrained
neural retina development	GO:0003407	0.0583693	0.769314	31	constrained
positive regulation of penile erection	GO:0060406	0.0585391	0.7707	7	constrained
positive regulation of oocyte development	GO:0060282	0.0586682	0.771548	7	accelerated
gland morphogenesis	GO:0022612	0.0586825	0.770886	41	constrained
regulation of integrin biosynthetic process	GO:0045113	0.0586901	0.770138	5	constrained
ruffle assembly	GO:0097178	0.058708	0.769526	14	constrained
calcium ion transmembrane import into cytosol	GO:0097553	0.0587765	0.769579	81	constrained
rRNA (cytosine) methyltransferase activity	GO:0016434	0.0588383	0.769543	5	accelerated
nuclear protein quality control by the ubiquitin-proteasome system	GO:0071630	0.0589295	0.769892	5	constrained
positive regulation of cholesterol transport	GO:0032376	0.0589652	0.769515	27	constrained
cellular response to ethanol	GO:0071361	0.059195	0.77167	14	constrained
regulation of SNARE complex assembly	GO:0035542	0.0593148	0.772387	17	constrained
UTP binding	GO:0002134	0.0593422	0.771902	4	constrained
regulation of cytoplasmic translation	GO:2000765	0.0594149	0.772005	17	constrained
ventricular cardiac muscle cell differentiation	GO:0055012	0.0594314	0.771379	8	constrained
response to electrical stimulus	GO:0051602	0.0594607	0.770921	55	constrained
regulation of Wnt protein secretion	GO:0061356	0.0595644	0.771427	5	constrained
development of secondary male sexual characteristics	GO:0046544	0.0595834	0.770836	4	constrained
telomere maintenance in response to DNA damage	GO:0043247	0.0597133	0.77168	10	accelerated
regulation of apoptotic cell clearance	GO:2000425	0.0597809	0.771717	20	accelerated
positive regulation of oxidative stress-induced intrinsic apoptotic signaling pathway	GO:1902177	0.0598871	0.772252	7	constrained
negative regulation of vascular associated smooth muscle cell migration	GO:1904753	0.0600814	0.773921	8	constrained
negative regulation of platelet-derived growth factor receptor-beta signaling pathway	GO:2000587	0.060186	0.774432	6	constrained
bicarbonate transport	GO:0015701	0.0602209	0.774046	51	constrained
CCR4-NOT complex	GO:0030014	0.0605217	0.777075	17	constrained
lipase activator activity	GO:0060229	0.0605484	0.776582	11	accelerated
11-cis retinal binding	GO:0005502	0.060805	0.779035	6	constrained
positive regulation of dendritic cell apoptotic process	GO:2000670	0.0608557	0.778848	3	accelerated
lymphocyte aggregation	GO:0071593	0.0609597	0.779343	5	constrained
actin cortical patch assembly	GO:0000147	0.0610853	0.780113	7	constrained
annealing activity	GO:0140666	0.0612508	0.78139	15	constrained
unidimensional cell growth	GO:0009826	0.0612523	0.780574	9	constrained
histone ubiquitination	GO:0016574	0.0613474	0.780952	42	constrained
positive regulation of hypersensitivity	GO:0002885	0.0614621	0.781578	31	accelerated
glial cell migration	GO:0008347	0.0614713	0.780862	21	constrained
intracellular lipid transport	GO:0032365	0.061511	0.780535	37	constrained
oxidoreductase activity, acting on the CH-CH group of donors, NAD or NADP as acceptor	GO:0016628	0.0616102	0.780963	33	constrained
N-acetylglucosamine metabolic process	GO:0006044	0.0616734	0.780935	23	constrained
mitotic spindle astral microtubule end	GO:1905721	0.0617312	0.780837	3	constrained
olfactory receptor activity	GO:0004984	0.0618166	0.781089	38	constrained
protein localization to early endosome	GO:1902946	0.0620907	0.783723	5	constrained
obsolete transforming growth factor beta receptor, pathway-specific cytoplasmic mediator activity	GO:0030618	0.0621207	0.783272	5	accelerated
regulation of syncytium formation by plasma membrane fusion	GO:0060142	0.0621462	0.782766	33	constrained
UDP-alpha-D-glucose	GO:0102751	0.0622175	0.782838	3	constrained
mitochondrial proton-transporting ATP synthase complex assembly	GO:0033615	0.0624014	0.784324	4	accelerated
positive regulation of protein sumoylation	GO:0033235	0.0624557	0.784181	11	accelerated
cortical microtubule organization	GO:0043622	0.062533	0.784326	5	accelerated
trophectodermal cellular morphogenesis	GO:0001831	0.0625348	0.783524	4	constrained
cochlear nucleus development	GO:0021747	0.0625462	0.782845	3	constrained
dihydroceramidase activity	GO:0071633	0.062614	0.782872	4	accelerated
cellular response to vascular endothelial growth factor stimulus	GO:0035924	0.0627437	0.783672	34	constrained
outer mitochondrial membrane protein complex	GO:0098799	0.062778	0.78328	17	constrained
heme export	GO:0097037	0.0627826	0.782519	3	accelerated
regulation of glycolytic process	GO:0006110	0.0628184	0.782148	82	constrained
sperm midpiece	GO:0097225	0.0628599	0.781849	26	constrained
Golgi vesicle docking	GO:0048211	0.0630731	0.783683	3	accelerated
activation of store-operated calcium channel activity	GO:0032237	0.0630772	0.782919	8	accelerated
protein kinase activator activity	GO:0030295	0.0630775	0.782109	88	constrained
cytoplasmic periphery of the nuclear pore complex	GO:1990723	0.0630934	0.781493	4	constrained
positive regulation of macroautophagy	GO:0016239	0.0631984	0.781982	71	constrained
cellular response to cAMP	GO:0071320	0.0633235	0.782718	71	constrained
glutamate decarboxylase activity	GO:0004351	0.0633662	0.782435	4	accelerated
regulation of fatty acid beta-oxidation	GO:0031998	0.0633841	0.781846	21	constrained
myotome development	GO:0061055	0.0634415	0.781746	5	constrained
sulfate transmembrane transport	GO:1902358	0.0634733	0.781331	21	constrained
anterograde axonal protein transport	GO:0099641	0.0635093	0.780968	12	accelerated
endochondral bone growth	GO:0003416	0.0635549	0.780724	10	accelerated
tRNA-intron endonuclease complex	GO:0000214	0.0635754	0.780172	4	constrained
dicarboxylic acid transmembrane transporter activity	GO:0005310	0.0636475	0.780254	34	constrained
oxalate transport	GO:0019532	0.0638008	0.781331	14	constrained
parkin-mediated stimulation of mitophagy in response to mitochondrial depolarization	GO:0061734	0.0638588	0.781239	6	constrained
positive regulation of toll-like receptor 3 signaling pathway	GO:0034141	0.0639218	0.781208	5	constrained
reproductive system development	GO:0061458	0.0639422	0.780658	28	constrained
cellular response to increased oxygen levels	GO:0036295	0.0639548	0.780013	17	constrained
ubiquitin-like modifier activating enzyme activity	GO:0008641	0.0641099	0.781106	13	constrained
transmitter-gated ion channel activity involved in regulation of postsynaptic membrane potential	GO:1904315	0.0642529	0.78205	76	constrained
clathrin-coated endocytic vesicle	GO:0045334	0.0643042	0.781876	25	constrained
pseudopodium	GO:0031143	0.064348	0.781612	19	constrained
negative regulation of small molecule metabolic process	GO:0062014	0.0644107	0.781578	99	constrained
sodium ion export across plasma membrane	GO:0036376	0.0644873	0.781712	19	constrained
growth cone membrane	GO:0032584	0.0644954	0.781016	10	constrained
negative regulation of pro-B cell differentiation	GO:2000974	0.0645092	0.780391	4	accelerated
inorganic anion exchanger activity	GO:0005452	0.064566	0.780287	17	constrained
regulation of chaperone-mediated protein complex assembly	GO:0090034	0.0645811	0.77968	3	constrained
positive regulation of osteoclast development	GO:2001206	0.0645947	0.779055	6	constrained
morphogenesis of embryonic epithelium	GO:0016331	0.0645949	0.778271	39	constrained
regulation of mesenchymal stem cell differentiation	GO:2000739	0.0647127	0.778903	7	constrained
cerebellar cortex formation	GO:0021697	0.0648478	0.779742	3	accelerated
striated muscle adaptation	GO:0014888	0.0648534	0.779025	26	constrained
leading edge of lamellipodium	GO:0061851	0.0648579	0.778295	4	accelerated
cellular aldehyde metabolic process	GO:0006081	0.0648949	0.777956	75	constrained
collateral sprouting in absence of injury	GO:0048669	0.0652737	0.781712	3	constrained
regulation of multicellular organism growth	GO:0040014	0.0652834	0.781044	87	constrained
dendritic filopodium	GO:1902737	0.0653261	0.780771	5	constrained
positive regulation of establishment of protein localization to mitochondrion	GO:1903749	0.0653529	0.78031	53	constrained
phosphoserine residue binding	GO:0050815	0.0654391	0.780558	4	constrained
regulation of white fat cell proliferation	GO:0070350	0.065478	0.780241	4	constrained
positive regulation of cAMP-mediated signaling	GO:0043950	0.0656003	0.780919	24	constrained
low-density lipoprotein particle remodeling	GO:0034374	0.0656624	0.780878	12	constrained
positive regulation of protein insertion into mitochondrial membrane involved in apoptotic signaling pathway	GO:1900740	0.0657188	0.780771	21	constrained
toll-like receptor signaling pathway	GO:0002224	0.0657443	0.780297	81	constrained
peptidyl-glycine modification	GO:0018201	0.0657998	0.780179	5	constrained
response to norepinephrine	GO:0071873	0.0658609	0.780128	5	constrained
positive regulation of myoblast fusion	GO:1901741	0.0658619	0.779366	23	constrained
Wnt signaling pathway involved in somitogenesis	GO:0090244	0.065884	0.778855	4	constrained
negative regulation of translation in response to stress	GO:0032055	0.0658895	0.778148	3	constrained
peroxisomal importomer complex	GO:1990429	0.0659797	0.778443	3	accelerated
protein geranylgeranyltransferase activity	GO:0004661	0.0659906	0.777802	6	accelerated
negative regulation of defecation	GO:2000293	0.0660121	0.777288	3	accelerated
postsynaptic density assembly	GO:0097107	0.0660537	0.77701	7	constrained
UV protection	GO:0009650	0.0661938	0.777891	12	accelerated
G protein-coupled purinergic nucleotide receptor activity	GO:0045028	0.0661955	0.777146	16	constrained
cellular response to leptin stimulus	GO:0044320	0.0662345	0.776839	9	constrained
amino sugar catabolic process	GO:0046348	0.0663084	0.776942	13	constrained
DNA modification	GO:0006304	0.0663783	0.776997	90	constrained
pH reduction	GO:0045851	0.0664131	0.776643	48	constrained
radial spoke	GO:0001534	0.0664722	0.776572	4	constrained
positive regulation of germinal center formation	GO:0002636	0.0666246	0.777591	3	constrained
positive regulation of RIG-I signaling pathway	GO:1900246	0.0666287	0.776879	4	constrained
A-type (transient outward) potassium channel activity	GO:0005250	0.0666617	0.776505	7	constrained
regulation of keratinocyte proliferation	GO:0010837	0.0666783	0.77594	31	constrained
negative regulation of macrophage derived foam cell differentiation	GO:0010745	0.0667002	0.775439	14	constrained
epithelial cell-cell adhesion	GO:0090136	0.0667319	0.775052	24	constrained
response to ischemia	GO:0002931	0.0669831	0.777212	58	constrained
DNA-dependent protein kinase activity	GO:0004677	0.0670451	0.777176	5	accelerated
neuron fate specification	GO:0048665	0.0670866	0.776902	52	constrained
sodium	GO:0005436	0.0671086	0.776403	16	constrained
behavioral response to nicotine	GO:0035095	0.067162	0.776268	12	constrained
regulation of mitochondrial outer membrane permeabilization involved in apoptotic signaling pathway	GO:1901028	0.0673343	0.777506	38	constrained
small ribosomal subunit rRNA binding	GO:0070181	0.067378	0.777258	6	accelerated
branching involved in ureteric bud morphogenesis	GO:0001658	0.0675138	0.778072	49	constrained
primary alcohol biosynthetic process	GO:0034309	0.0675333	0.777546	3	accelerated
negative regulation of protein targeting to membrane	GO:0090315	0.0675446	0.776926	7	constrained
positive regulation of animal organ morphogenesis	GO:0110110	0.0675892	0.77669	34	constrained
positive regulation of protein export from nucleus	GO:0046827	0.0676623	0.776781	24	constrained
protein localization to T-tubule	GO:0036371	0.0676737	0.776165	3	accelerated
calcium	GO:0005432	0.0677072	0.775804	21	constrained
positive regulation of nitric oxide mediated signal transduction	GO:0010750	0.0677798	0.77589	4	accelerated
cardiac chamber development	GO:0003205	0.0678891	0.776396	20	accelerated
phenylpropanoid metabolic process	GO:0009698	0.067909	0.77588	4	constrained
integral component of mitochondrial outer membrane	GO:0031307	0.067909	0.775137	22	constrained
negative regulation of kidney development	GO:0090185	0.0679925	0.775349	4	constrained
alpha-catenin binding	GO:0045294	0.0680838	0.775648	17	constrained
regulation of mast cell activation	GO:0033003	0.0680997	0.775089	41	constrained
blood coagulation, fibrin clot formation	GO:0072378	0.0682572	0.776141	7	constrained
phosphorylation-dependent protein binding	GO:0140031	0.0682583	0.775414	7	accelerated
positive regulation of DNA methylation	GO:1905643	0.0683194	0.77537	6	constrained
NIK/NF-kappaB signaling	GO:0038061	0.06832	0.77464	63	constrained
positive regulation of interleukin-4 biosynthetic process	GO:0045404	0.0683548	0.774298	6	constrained
endothelial cell-cell adhesion	GO:0071603	0.0683602	0.773625	6	constrained
synaptic assembly at neuromuscular junction	GO:0051124	0.0683689	0.77299	11	constrained
regulation of stress granule assembly	GO:0062028	0.0683738	0.772313	5	constrained
mRNA 3'-UTR AU-rich region binding	GO:0035925	0.0683745	0.77159	30	constrained
positive regulation of dense core granule biogenesis	GO:2000707	0.0684341	0.771533	3	constrained
positive regulation of dephosphorylation	GO:0035306	0.0685099	0.771658	62	accelerated
formation of anatomical boundary	GO:0048859	0.0685715	0.771623	11	constrained
regulation of transcription from RNA polymerase II promoter in response to oxidative stress	GO:0043619	0.068599	0.771205	14	constrained
basement membrane disassembly	GO:0034769	0.0686969	0.771579	4	constrained
positive regulation of G1/S transition of mitotic cell cycle	GO:1900087	0.0686999	0.770887	43	constrained
cyclin-dependent protein kinase holoenzyme complex	GO:0000307	0.0689123	0.772543	46	constrained
myristoyl-CoA hydrolase activity	GO:0102991	0.0689257	0.771968	7	constrained
anion	GO:0015301	0.0689526	0.771545	29	constrained
positive regulation of heart contraction	GO:0045823	0.0689531	0.770827	39	constrained
multicellular organismal movement	GO:0050879	0.0689831	0.77044	23	accelerated
retinol metabolic process	GO:0042572	0.0690236	0.770172	47	constrained
cilium movement involved in otolith formation	GO:0003355	0.0690647	0.76991	4	constrained
ERCC4-ERCC1 complex	GO:0070522	0.0691816	0.770493	4	constrained
establishment of viral latency	GO:0019043	0.0692001	0.76998	9	accelerated
diterpenoid biosynthetic process	GO:0016102	0.0692562	0.769886	11	constrained
STAT family protein binding	GO:0097677	0.0692989	0.769644	9	constrained
RNA polymerase binding	GO:0070063	0.069503	0.771192	66	constrained
positive regulation of regulated secretory pathway	GO:1903307	0.0695733	0.771255	87	constrained
polyprenol metabolic process	GO:0016093	0.0696306	0.771173	14	constrained
neurofilament	GO:0005883	0.0696651	0.77084	15	constrained
rRNA (cytosine-C5-)-methyltransferase activity	GO:0009383	0.0696921	0.770424	4	accelerated
cyclo-ligase activity	GO:0016882	0.0697047	0.76985	3	constrained
regulation of SA node cell action potential	GO:0098907	0.0697109	0.769206	5	accelerated
cellular response to sodium arsenite	GO:1903936	0.069738	0.768794	5	constrained
negative regulation of dendritic spine morphogenesis	GO:0061002	0.069744	0.76815	10	constrained
negative regulation of myeloid cell differentiation	GO:0045638	0.0697591	0.767608	86	constrained
positive regulation of mitochondrial outer membrane permeabilization involved in apoptotic signaling pathway	GO:1901030	0.0698256	0.767631	30	constrained
phosphatidylinositol-4,5-bisphosphate 5-phosphatase activity	GO:0004439	0.069873	0.767445	11	constrained
spliceosomal complex assembly	GO:0000245	0.069915	0.7672	30	constrained
response to high light intensity	GO:0009644	0.0699889	0.767305	3	constrained
regulation of pigment cell differentiation	GO:0050932	0.0700536	0.767309	13	accelerated
neuroendocrine cell differentiation	GO:0061101	0.0702455	0.768705	12	constrained
synaptic vesicle endocytosis	GO:0048488	0.0703639	0.769295	64	constrained
regulation of transforming growth factor beta1 production	GO:0032908	0.0703778	0.768742	10	accelerated
early endosome lumen	GO:0031905	0.0704527	0.768856	4	constrained
positive regulation of G0 to G1 transition	GO:0070318	0.0705448	0.769158	3	accelerated
cartilage morphogenesis	GO:0060536	0.0705474	0.768483	63	constrained
obsolete heterochromatin maintenance	GO:0070829	0.0705524	0.767837	3	constrained
nuclear retention of pre-mRNA at the site of transcription	GO:0071033	0.0706288	0.767967	5	constrained
dGTP catabolic process	GO:0006203	0.0707002	0.768044	5	accelerated
fat pad development	GO:0060613	0.0707348	0.76772	5	constrained
regulation of oocyte maturation	GO:1900193	0.0708082	0.767818	8	constrained
endolysosome lumen	GO:0036021	0.0709059	0.768179	5	constrained
deoxyribonucleotide catabolic process	GO:0009264	0.0709952	0.768449	18	accelerated
positive regulation of necrotic cell death	GO:0010940	0.0710666	0.768524	8	constrained
sperm motility	GO:0097722	0.07117	0.768945	70	constrained
male courtship behavior	GO:0008049	0.0712265	0.768859	4	constrained
positive regulation of monooxygenase activity	GO:0032770	0.0712349	0.768255	31	constrained
positive regulation of mononuclear cell migration	GO:0071677	0.0712793	0.768039	44	constrained
positive regulation of gene silencing by miRNA	GO:2000637	0.071288	0.76744	29	constrained
RNA secondary structure unwinding	GO:0010501	0.0714843	0.768859	9	constrained
regulation of renal system process	GO:0098801	0.0715057	0.768396	46	constrained
regulation of gastro-intestinal system smooth muscle contraction	GO:1904304	0.0715132	0.767785	7	constrained
paracrine signaling	GO:0038001	0.0715465	0.767452	9	constrained
protein depolymerization	GO:0051261	0.0716506	0.767878	46	constrained
cellular response to insulin-like growth factor stimulus	GO:1990314	0.0717412	0.768159	10	constrained
negative regulation of tissue remodeling	GO:0034104	0.0717471	0.767533	27	constrained
maintenance of apical/basal cell polarity	GO:0035090	0.0717547	0.766927	13	constrained
MMXD complex	GO:0071817	0.0717896	0.766613	4	accelerated
protein localization to endoplasmic reticulum exit site	GO:0070973	0.0718658	0.76674	7	accelerated
histone arginine methylation	GO:0034969	0.0718842	0.766251	16	constrained
pyramidal neuron differentiation	GO:0021859	0.071908	0.76582	3	constrained
maintenance of epithelial cell apical/basal polarity	GO:0045199	0.0719187	0.765251	12	constrained
low-density lipoprotein receptor particle metabolic process	GO:0032799	0.072092	0.766411	12	constrained
tRNA-intron endonuclease activity	GO:0000213	0.0722855	0.767784	4	constrained
regulation of macrophage differentiation	GO:0045649	0.0723345	0.767621	20	constrained
pyrimidine deoxyribonucleoside monophosphate metabolic process	GO:0009176	0.0724078	0.767716	6	accelerated
pattern specification involved in kidney development	GO:0061004	0.0724172	0.767134	11	constrained
negative regulation of intestinal absorption	GO:1904479	0.0724924	0.767249	4	constrained
carbon-carbon lyase activity	GO:0016830	0.0725344	0.767013	59	accelerated
male meiotic nuclear division	GO:0007140	0.0725644	0.76665	41	constrained
mannitol transport	GO:0015797	0.0726079	0.766431	5	constrained
negative regulation of T-helper 17 cell differentiation	GO:2000320	0.0726466	0.766161	9	accelerated
histone H2A ubiquitination	GO:0033522	0.072826	0.767375	26	constrained
regulation of ER to Golgi vesicle-mediated transport	GO:0060628	0.0728762	0.767226	17	accelerated
metanephric glomerulus development	GO:0072224	0.072878	0.766569	3	accelerated
esophagus smooth muscle contraction	GO:0014846	0.0729561	0.766714	4	accelerated
response to axon injury	GO:0048678	0.0729855	0.766348	68	constrained
otolith tethering	GO:0035889	0.0730217	0.766054	7	constrained
regulation of cAMP-mediated signaling	GO:0043949	0.0735061	0.770458	48	constrained
neuregulin binding	GO:0038132	0.0736073	0.770841	15	constrained
anaphase-promoting complex-dependent catabolic process	GO:0031145	0.0736863	0.770991	71	constrained
NAD biosynthetic process	GO:0009435	0.0739109	0.772664	28	constrained
regulation of vascular associated smooth muscle cell migration	GO:1904752	0.0740253	0.773182	33	constrained
positive regulation of syncytium formation by plasma membrane fusion	GO:0060143	0.0740392	0.772651	29	constrained
regulation of activation of membrane attack complex	GO:0001969	0.0740583	0.772174	16	accelerated
atrial cardiac muscle cell to AV node cell communication	GO:0086066	0.0741549	0.772506	5	accelerated
ADP-ribose diphosphatase activity	GO:0047631	0.0741682	0.771971	8	accelerated
eukaryotic translation initiation factor 4F complex	GO:0016281	0.0742963	0.77263	16	constrained
interleukin-12-mediated signaling pathway	GO:0035722	0.0745531	0.774625	50	constrained
protection from non-homologous end joining at telomere	GO:0031848	0.0747511	0.776006	7	accelerated
glycosaminoglycan catabolic process	GO:0006027	0.0747648	0.775474	80	constrained
S-adenosyl-L-methionine binding	GO:1904047	0.0748455	0.775636	8	constrained
heparan sulfate proteoglycan biosynthetic process	GO:0015012	0.0748475	0.774983	34	accelerated
cellular response to potassium ion	GO:0035865	0.0748928	0.77478	11	constrained
neurotransmitter-gated ion channel clustering	GO:0072578	0.074999	0.775206	21	constrained
vitamin B6 metabolic process	GO:0042816	0.0750885	0.775459	6	accelerated
cellular response to thyroid hormone stimulus	GO:0097067	0.0751082	0.774992	20	constrained
regulation of cardiac muscle cell differentiation	GO:2000725	0.0751253	0.774498	21	constrained
mitochondrion distribution	GO:0048311	0.0752169	0.774773	29	constrained
hindbrain tangential cell migration	GO:0021934	0.0752535	0.774481	4	constrained
very-low-density lipoprotein particle remodeling	GO:0034372	0.0752606	0.773887	13	constrained
oxidoreductase activity, acting on paired donors, with incorporation or reduction of molecular oxygen, reduced ascorbate as one donor, and incorporation of one atom of oxygen	GO:0016715	0.0754259	0.774918	4	constrained
regulation of neural crest formation	GO:0090299	0.0754359	0.774354	5	accelerated
asparagine metabolic process	GO:0006528	0.0755492	0.77485	8	accelerated
membrane repolarization during cardiac muscle cell action potential	GO:0086013	0.075618	0.77489	20	constrained
regulation of ribonuclease activity	GO:0060700	0.0756627	0.774682	5	constrained
chemoattractant activity	GO:0042056	0.0757396	0.774804	34	constrained
eating behavior	GO:0042755	0.0757979	0.774736	38	constrained
regulation of smooth muscle cell differentiation	GO:0051150	0.0758537	0.774643	39	constrained
regulation of interleukin-6-mediated signaling pathway	GO:0070103	0.0759016	0.774469	5	constrained
regulation of T cell mediated cytotoxicity	GO:0001914	0.0759077	0.773869	25	constrained
transcription export complex	GO:0000346	0.0759394	0.773531	11	constrained
regulation of CAMKK-AMPK signaling cascade	GO:1905289	0.0760163	0.773654	3	accelerated
positive regulation of myeloid cell differentiation	GO:0045639	0.076039	0.773225	82	constrained
lung goblet cell differentiation	GO:0060480	0.0760658	0.772839	3	constrained
phosphatidylinositol phosphate 4-phosphatase activity	GO:0034596	0.0761078	0.772608	14	constrained
peripheral nervous system myelin maintenance	GO:0032287	0.0761713	0.772595	13	constrained
negative regulation of alcohol biosynthetic process	GO:1902931	0.0762066	0.772296	17	constrained
skeletal muscle hypertrophy	GO:0014734	0.0762243	0.77182	3	constrained
apolipoprotein binding	GO:0034185	0.0762966	0.771896	21	constrained
negative regulation of erythrocyte differentiation	GO:0045647	0.0763026	0.771303	19	constrained
postsynaptic intermediate filament cytoskeleton organization	GO:0099185	0.0763661	0.771291	4	constrained
histone H3-K27 demethylation	GO:0071557	0.0763673	0.770651	7	accelerated
Cul2-RING ubiquitin ligase complex	GO:0031462	0.0764849	0.771185	15	accelerated
regulation of lipid storage	GO:0010883	0.0765658	0.771349	67	constrained
regulation of T cell migration	GO:2000404	0.0767764	0.772818	46	constrained
proton-transporting ATPase activity, rotational mechanism	GO:0046961	0.0768012	0.772415	26	constrained
purine deoxyribonucleoside triphosphate metabolic process	GO:0009215	0.0768542	0.772297	14	accelerated
ethanolamine-containing compound metabolic process	GO:0042439	0.0768722	0.771828	8	constrained
protein refolding	GO:0042026	0.0768829	0.771286	27	constrained
positive regulation of cell killing	GO:0031343	0.0769838	0.771649	53	constrained
smoothened signaling pathway involved in ventral spinal cord patterning	GO:0021910	0.0770449	0.771613	5	accelerated
2-acylglycerol O-acyltransferase activity	GO:0003846	0.0770528	0.771045	7	constrained
regulation of skeletal muscle cell proliferation	GO:0014857	0.0770664	0.770535	18	constrained
discoidal high-density lipoprotein particle	GO:0034365	0.0771295	0.77052	3	constrained
acetylgalactosaminyltransferase activity	GO:0008376	0.0771587	0.770167	52	constrained
somatic diversification of immunoglobulins involved in immune response	GO:0002208	0.0772178	0.770112	20	constrained
U7 snRNP	GO:0005683	0.0772315	0.769605	5	accelerated
cellular response to unfolded protein	GO:0034620	0.0772469	0.769116	22	constrained
negative regulation of microglial cell activation	GO:1903979	0.0773302	0.769303	5	accelerated
purinergic nucleotide receptor activity	GO:0001614	0.0773697	0.769055	26	constrained
sphingosine biosynthetic process	GO:0046512	0.0773731	0.768448	12	accelerated
alpha-1,2-mannosyltransferase activity	GO:0000026	0.0774102	0.768177	3	constrained
peptidyl-glutamate ADP-deribosylation	GO:0140291	0.0775639	0.769063	3	constrained
negative regulation of locomotion involved in locomotory behavior	GO:0090327	0.0777228	0.769998	3	constrained
positive regulation of apoptotic cell clearance	GO:2000427	0.0777707	0.769833	19	accelerated
maternal aggressive behavior	GO:0002125	0.0777753	0.76924	4	constrained
regulation of receptor internalization	GO:0002090	0.0778806	0.769644	79	constrained
purine ribonucleotide salvage	GO:0106380	0.0779333	0.769527	12	accelerated
response to luteinizing hormone	GO:0034699	0.0779848	0.769398	5	constrained
protein localization to nucleoplasm	GO:1990173	0.0780325	0.769233	3	accelerated
regulation of nuclear-transcribed mRNA catabolic process, nonsense-mediated decay	GO:2000622	0.0781012	0.769274	4	constrained
collagen-activated tyrosine kinase receptor signaling pathway	GO:0038063	0.0781242	0.768866	16	accelerated
negative regulation of muscle tissue development	GO:1901862	0.0781312	0.768301	15	constrained
uniporter activity	GO:0015292	0.0783825	0.770137	5	accelerated
interleukin-1 beta secretion	GO:0050702	0.0783955	0.769631	6	constrained
sodium	GO:0015378	0.0784417	0.769451	16	constrained
TAP binding	GO:0046977	0.078569	0.770067	4	accelerated
common bile duct development	GO:0061009	0.07863	0.770032	19	accelerated
COPII-coated vesicle budding	GO:0090114	0.0789513	0.772544	8	accelerated
choline-phosphate cytidylyltransferase activity	GO:0004105	0.0790162	0.772545	3	accelerated
regulation of homophilic cell adhesion	GO:1903385	0.0790226	0.771975	4	constrained
positive regulation of vesicle fusion	GO:0031340	0.0790287	0.771403	21	constrained
ganglioside biosynthetic process	GO:0001574	0.0790424	0.770906	11	constrained
I-kappaB phosphorylation	GO:0007252	0.0790554	0.770403	17	constrained
rhombomere development	GO:0021546	0.0791161	0.770365	8	constrained
central nervous system vasculogenesis	GO:0022009	0.0791278	0.76985	6	constrained
5'-tyrosyl-DNA phosphodiesterase activity	GO:0070260	0.0791942	0.769868	3	accelerated
regulation of glial cell proliferation	GO:0060251	0.0792269	0.769559	41	accelerated
endonuclease activity, active with either ribo- or deoxyribonucleic acids and producing 5'-phosphomonoesters	GO:0016893	0.07923	0.768963	47	constrained
cadmium ion transmembrane transport	GO:0070574	0.0793529	0.76953	5	accelerated
blood circulation	GO:0008015	0.0793993	0.769354	42	constrained
arginine binding	GO:0034618	0.0794338	0.769064	9	constrained
negative regulation of glycogen metabolic process	GO:0070874	0.0794968	0.769049	12	constrained
regulation of catecholamine secretion	GO:0050433	0.0795363	0.768808	76	constrained
negative regulation of skeletal muscle cell differentiation	GO:2001015	0.0796038	0.768837	3	constrained
acid secretion	GO:0046717	0.0796273	0.768442	32	constrained
iron-sulfur cluster assembly	GO:0016226	0.079815	0.769631	22	accelerated
mitochondrial crista	GO:0030061	0.0798907	0.769739	12	accelerated
positive regulation of lymphangiogenesis	GO:1901492	0.0802096	0.772187	10	constrained
respiratory system process	GO:0003016	0.0803849	0.773251	20	constrained
muscle thin filament tropomyosin	GO:0005862	0.0804733	0.773477	4	accelerated
negative regulation of transforming growth factor beta1 production	GO:0032911	0.0807329	0.775348	6	accelerated
mechanosensitive cation channel activity	GO:0140135	0.0809911	0.777202	3	accelerated
peptidyl-cysteine methylation	GO:0018125	0.0810055	0.776715	3	accelerated
transformation of host cell by virus	GO:0019087	0.081048	0.776498	6	constrained
negative regulation of sodium ion transmembrane transport	GO:1902306	0.0811346	0.776704	17	constrained
RISC-loading complex	GO:0070578	0.0811621	0.776344	10	constrained
polynucleotide 5'-hydroxyl-kinase activity	GO:0051731	0.0811756	0.775851	3	constrained
NEDD8 activating enzyme activity	GO:0019781	0.0813309	0.776713	3	constrained
response to cortisol	GO:0051414	0.0814125	0.776871	6	constrained
digestive tract morphogenesis	GO:0048546	0.0814445	0.776555	33	constrained
regulation of monooxygenase activity	GO:0032768	0.0814495	0.775982	61	constrained
mRNA cleavage factor complex	GO:0005849	0.0814682	0.775541	19	constrained
ubiquitin modification-dependent histone binding	GO:0061649	0.0815509	0.775709	4	accelerated
dense core granule maturation	GO:1990502	0.0816064	0.775618	6	accelerated
negative regulation of autophagy of mitochondrion	GO:1903147	0.0817733	0.776586	6	constrained
vesicle targeting, trans-Golgi to endosome	GO:0048203	0.0818082	0.776299	3	accelerated
female gamete generation	GO:0007292	0.0818385	0.775969	48	constrained
peptidyl-proline modification	GO:0018208	0.0818999	0.775935	56	constrained
depurination	GO:0045007	0.0820624	0.776857	4	accelerated
EKC/KEOPS complex	GO:0000408	0.0820899	0.776501	4	accelerated
alpha-adrenergic receptor activity	GO:0004936	0.0821188	0.776159	10	accelerated
axon regeneration	GO:0031103	0.0821598	0.775932	38	constrained
endocardial cushion formation	GO:0003272	0.0822754	0.776409	11	constrained
ceramide metabolic process	GO:0006672	0.0822811	0.775849	97	constrained
T cell activation via T cell receptor contact with antigen bound to MHC molecule on antigen presenting cell	GO:0002291	0.082354	0.775923	5	accelerated
negative regulation of vascular associated smooth muscle cell proliferation	GO:1904706	0.0823588	0.775356	20	constrained
mesangial cell development	GO:0072143	0.0824095	0.775221	6	constrained
protein-lipid complex assembly	GO:0065005	0.0825229	0.775676	36	constrained
regulation of COPII vesicle coating	GO:0003400	0.0825592	0.775406	4	accelerated
positive regulation of sphingolipid mediated signaling pathway	GO:1902070	0.0826063	0.775238	5	constrained
Golgi lumen	GO:0005796	0.0826079	0.774644	94	constrained
interstrand cross-link repair	GO:0036297	0.0827913	0.775754	56	constrained
Rab geranylgeranyltransferase activity	GO:0004663	0.0828539	0.775731	5	accelerated
regulation of bone remodeling	GO:0046850	0.0829347	0.775879	70	constrained
H3 histone acetyltransferase activity	GO:0010484	0.0829475	0.77539	8	constrained
structural constituent of eye lens	GO:0005212	0.0829625	0.774923	41	accelerated
cardiac muscle hypertrophy	GO:0003300	0.0831721	0.776273	26	constrained
positive regulation of dermatome development	GO:0061184	0.0832787	0.77666	3	accelerated
COPI-coated vesicle membrane	GO:0030663	0.0833712	0.776915	16	accelerated
nucleate erythrocyte development	GO:0048823	0.0833844	0.776432	4	constrained
negative regulation of striated muscle tissue development	GO:0045843	0.0835768	0.777616	12	constrained
dibenzo-p-dioxin metabolic process	GO:0018894	0.083857	0.779615	3	constrained
nuclear nucleosome	GO:0000788	0.0840303	0.780618	22	constrained
maintenance of blood vessel diameter homeostasis by renin-angiotensin	GO:0002034	0.084043	0.780128	4	constrained
BH domain binding	GO:0051400	0.0841202	0.780238	15	constrained
positive regulation of hepatocyte proliferation	GO:2000347	0.0841857	0.780239	9	accelerated
caudal fin morphogenesis	GO:0035143	0.084241	0.780145	4	accelerated
medial fin development	GO:0033338	0.0842915	0.780007	3	accelerated
establishment of integrated proviral latency	GO:0075713	0.0843697	0.780125	8	accelerated
mitochondrial translational termination	GO:0070126	0.0844483	0.780247	75	accelerated
thyroid hormone mediated signaling pathway	GO:0002154	0.0845007	0.780127	4	accelerated
L-alanine catabolic process	GO:0042853	0.0845418	0.779903	8	constrained
purine ribonucleoside salvage	GO:0006166	0.0847385	0.781113	8	accelerated
negative regulation of TOR signaling	GO:0032007	0.0847613	0.78072	55	constrained
entry into host	GO:0044409	0.0847851	0.780337	97	constrained
positive regulation of translational elongation	GO:0045901	0.0848706	0.780522	4	constrained
melanosome localization	GO:0032400	0.0848765	0.779974	41	constrained
negative regulation of signal transduction by p53 class mediator	GO:1901797	0.0849084	0.779667	38	constrained
amylin receptor activity	GO:0097643	0.0849316	0.77928	6	constrained
cell adhesion mediated by integrin	GO:0033627	0.0850125	0.779423	30	constrained
negative regulation of cholesterol storage	GO:0010887	0.0850766	0.779411	10	constrained
isoprenoid transport	GO:0046864	0.0851032	0.779057	5	constrained
fatty-acyl-CoA metabolic process	GO:0035337	0.0851115	0.778535	45	constrained
regulation of myeloid progenitor cell differentiation	GO:1905453	0.0851504	0.778294	5	accelerated
thyroid hormone generation	GO:0006590	0.085325	0.779293	11	accelerated
extracellular matrix disassembly	GO:0022617	0.0853343	0.778782	61	constrained
negative regulation of appetite	GO:0032099	0.0853628	0.778446	13	constrained
regulation of dendritic cell differentiation	GO:2001198	0.0854175	0.77835	3	constrained
plasma cell differentiation	GO:0002317	0.0854223	0.777799	4	accelerated
retinol O-fatty-acyltransferase activity	GO:0050252	0.0856031	0.778851	3	constrained
spermatid nucleus elongation	GO:0007290	0.0856133	0.77835	8	accelerated
endothelial tip cell fate specification	GO:0097102	0.0856165	0.777786	3	constrained
post-embryonic camera-type eye development	GO:0031077	0.0856367	0.777378	4	constrained
stress-induced premature senescence	GO:0090400	0.0856485	0.776894	9	constrained
sperm-egg recognition	GO:0035036	0.0856791	0.776581	68	accelerated
xanthine metabolic process	GO:0046110	0.0858318	0.777374	3	constrained
methionine metabolic process	GO:0006555	0.0859664	0.778002	21	constrained
regulation of dopamine secretion	GO:0014059	0.0859985	0.777703	49	constrained
regulation of store-operated calcium channel activity	GO:1901339	0.0860641	0.777707	14	accelerated
regulation of intestinal cholesterol absorption	GO:0030300	0.0860866	0.777321	3	constrained
intrahepatic bile duct development	GO:0035622	0.0862268	0.777998	13	accelerated
calcium ion transport into cytosol	GO:0060402	0.0863507	0.778527	93	constrained
chemokine binding	GO:0019956	0.086453	0.778861	39	constrained
minor groove of adenine-thymine-rich DNA binding	GO:0003680	0.0865454	0.779105	9	constrained
sensory perception of touch	GO:0050975	0.0866711	0.779648	7	constrained
structural constituent of presynaptic active zone	GO:0098882	0.0867594	0.779854	11	accelerated
nervous system process involved in regulation of systemic arterial blood pressure	GO:0001976	0.0870383	0.781772	7	constrained
beta-aspartyl-peptidase activity	GO:0008798	0.0870814	0.78157	5	accelerated
mitochondrial outer membrane permeabilization	GO:0097345	0.0873483	0.783376	9	accelerated
interleukin-18-mediated signaling pathway	GO:0035655	0.0873771	0.783046	5	constrained
protein C-linked glycosylation	GO:0018103	0.0875183	0.783722	4	constrained
retinol transmembrane transporter activity	GO:0034632	0.0875899	0.783775	4	constrained
clathrin-sculpted acetylcholine transport vesicle membrane	GO:0060201	0.0876875	0.78406	5	constrained
vascular endothelial growth factor receptor signaling pathway	GO:0048010	0.0876917	0.783511	85	constrained
cholesterol transporter activity	GO:0017127	0.0877176	0.783155	22	constrained
meiotic spindle	GO:0072687	0.087825	0.783528	12	constrained
vagus nerve development	GO:0021564	0.0878303	0.782989	3	constrained
preribosome, small subunit precursor	GO:0030688	0.0879136	0.783147	13	constrained
cone photoresponse recovery	GO:0036368	0.0879302	0.78271	3	accelerated
regulation of the force of heart contraction by cardiac conduction	GO:0086092	0.0879763	0.782536	3	constrained
proline-tRNA ligase activity	GO:0004827	0.0879886	0.782063	3	constrained
deoxyribose phosphate catabolic process	GO:0046386	0.0880826	0.782315	19	accelerated
folate transmembrane transport	GO:0098838	0.0882146	0.782905	5	constrained
super elongation complex	GO:0032783	0.0884409	0.784329	7	constrained
apoptotic chromosome condensation	GO:0030263	0.088442	0.783756	8	constrained
cardiac muscle cell contraction	GO:0086003	0.0884661	0.783388	5	constrained
positive regulation of hormone biosynthetic process	GO:0046886	0.0884717	0.782856	12	constrained
cellular response to morphine	GO:0071315	0.0885238	0.782737	6	constrained
laminin-11 complex	GO:0043260	0.0885776	0.782632	3	constrained
negative regulation of dopamine secretion	GO:0033602	0.0885909	0.78217	7	constrained
inositol trisphosphate phosphatase activity	GO:0046030	0.0886309	0.781945	13	constrained
carnitine transport	GO:0015879	0.0886373	0.781423	7	constrained
positive regulation of renal sodium excretion	GO:0035815	0.0886421	0.780888	14	constrained
xenobiotic transport	GO:0042908	0.0886995	0.780817	42	constrained
positive regulation of melanocyte differentiation	GO:0045636	0.0887008	0.780253	6	accelerated
anion	GO:0015373	0.0887967	0.780521	19	constrained
regulation of DNA-templated transcription, elongation	GO:0032784	0.0888316	0.780253	51	constrained
calcitonin family receptor activity	GO:0097642	0.0888404	0.779756	9	constrained
positive regulation of mitochondrial membrane permeability involved in apoptotic process	GO:1902110	0.0888482	0.779251	11	accelerated
cell migration involved in kidney development	GO:0035787	0.0890031	0.780036	5	accelerated
ionotropic glutamate receptor signaling pathway	GO:0035235	0.089155	0.780794	50	constrained
solute	GO:0015298	0.0891749	0.780395	45	constrained
dendritic spine development	GO:0060996	0.08941	0.781879	22	accelerated
nitric oxide metabolic process	GO:0046209	0.0894761	0.781883	21	constrained
detoxification of copper ion	GO:0010273	0.0894936	0.781464	3	accelerated
host cell part	GO:0033643	0.0895059	0.781	15	accelerated
terminal button organization	GO:0072553	0.0896968	0.782093	7	constrained
positive regulation of integrin biosynthetic process	GO:0045726	0.089758	0.782055	4	constrained
calcium ion export across plasma membrane	GO:1990034	0.0897997	0.781847	5	constrained
signaling receptor inhibitor activity	GO:0030547	0.0898156	0.781415	19	constrained
oxidoreductase activity, acting on paired donors, with incorporation or reduction of molecular oxygen, reduced iron-sulfur protein as one donor, and incorporation of one atom of oxygen	GO:0016713	0.0899677	0.782168	4	accelerated
positive regulation of developmental pigmentation	GO:0048087	0.0899877	0.781772	10	accelerated
cellular zinc ion homeostasis	GO:0006882	0.0899895	0.781219	15	accelerated
cyclin/CDK positive transcription elongation factor complex	GO:0008024	0.0899988	0.780731	10	constrained
positive regulation of endothelial tube morphogenesis	GO:1905956	0.0901083	0.781113	4	constrained
anoikis	GO:0043276	0.0902639	0.781894	12	constrained
regulation of interleukin-4-mediated signaling pathway	GO:1902214	0.0902656	0.781341	3	constrained
positive regulation of nuclear-transcribed mRNA catabolic process, deadenylation-dependent decay	GO:1900153	0.0904003	0.78194	16	constrained
regulation of organic acid transport	GO:0032890	0.0904335	0.78166	84	constrained
atrial cardiac muscle cell action potential	GO:0086014	0.0904385	0.781137	9	accelerated
immunoglobulin complex	GO:0019814	0.0905712	0.781717	21	constrained
sulfur amino acid catabolic process	GO:0000098	0.0905948	0.781356	15	constrained
endoplasmic reticulum-endosome membrane contact site	GO:0140284	0.0906039	0.780869	4	constrained
inositol-1,4,5-trisphosphate 5-phosphatase activity	GO:0052658	0.0908349	0.782295	9	constrained
cellular response to luteinizing hormone stimulus	GO:0071373	0.0908383	0.78176	4	constrained
cellular response to norepinephrine stimulus	GO:0071874	0.0910572	0.783079	4	constrained
protein transport into membrane raft	GO:0032596	0.0911176	0.783034	7	constrained
negative regulation of bone remodeling	GO:0046851	0.0911442	0.782698	21	constrained
ATP hydrolysis coupled ion transmembrane transport	GO:0099131	0.0911837	0.782474	60	constrained
response to transition metal nanoparticle	GO:1990267	0.0912468	0.782453	3	accelerated
phosphatidylinositol-4,5-bisphosphate phosphatase activity	GO:0106019	0.0912492	0.781911	17	constrained
phosphorylase kinase complex	GO:0005964	0.0912909	0.781707	7	constrained
kinetochore organization	GO:0051383	0.0913967	0.782052	17	constrained
response to pyrethroid	GO:0046684	0.0914189	0.781681	6	constrained
positive regulation of multicellular organism growth	GO:0040018	0.0914403	0.781304	39	constrained
morphine receptor activity	GO:0038047	0.09147	0.780998	3	constrained
positive regulation of eating behavior	GO:1904000	0.0915073	0.780758	7	constrained
macromolecule deacylation	GO:0098732	0.0915397	0.780476	72	constrained
interleukin-12 production	GO:0032615	0.0916056	0.78048	4	accelerated
protein targeting to vacuole	GO:0006623	0.0916365	0.780186	43	constrained
positive regulation of protein localization to kinetochore	GO:1905342	0.0916399	0.779658	3	constrained
response to corticosterone	GO:0051412	0.0917273	0.779845	24	constrained
neuron apoptotic process	GO:0051402	0.0917603	0.77957	67	constrained
genitalia development	GO:0048806	0.0918177	0.779503	47	constrained
SNARE complex disassembly	GO:0035494	0.0918548	0.779263	5	accelerated
benzaldehyde dehydrogenase [NAD(P)+] activity	GO:0019115	0.0918659	0.778803	3	constrained
extrinsic component of synaptic membrane	GO:0099243	0.0919449	0.77892	38	constrained
cellular response to nicotine	GO:0071316	0.0919777	0.778644	5	constrained
podosome assembly	GO:0071800	0.0920398	0.778618	5	constrained
regulation of melanocyte differentiation	GO:0045634	0.0920433	0.778095	10	accelerated
regulation of renal sodium excretion	GO:0035813	0.0920993	0.778017	28	constrained
regulation of cellular senescence	GO:2000772	0.092156	0.777945	33	constrained
regulation of fat cell proliferation	GO:0070344	0.0925413	0.780645	13	constrained
negative regulation of immune effector process	GO:0002698	0.0925595	0.780247	64	accelerated
platelet dense tubular network	GO:0031094	0.0926836	0.780742	4	accelerated
egg coat formation	GO:0035803	0.0928627	0.781698	26	accelerated
binding of sperm to zona pellucida	GO:0007339	0.0928884	0.781363	61	accelerated
small protein activating enzyme binding	GO:0044388	0.0929043	0.780946	3	accelerated
lipoprotein particle mediated signaling	GO:0055095	0.0929629	0.780888	5	constrained
lens fiber cell development	GO:0070307	0.0929649	0.780356	10	constrained
olfactory nerve development	GO:0021553	0.0929684	0.779836	3	constrained
protein-transporting ATPase activity	GO:0015450	0.0930009	0.779561	6	constrained
CAAX-box protein processing	GO:0071586	0.0930267	0.779229	3	accelerated
transferrin transport	GO:0033572	0.0930932	0.779239	34	constrained
cellular response to redox state	GO:0071461	0.0932043	0.779622	4	constrained
vacuolar proton-transporting V-type ATPase, V0 domain	GO:0000220	0.093324	0.780076	5	constrained
positive regulation of dendritic spine development	GO:0060999	0.0933588	0.779821	73	constrained
tooth eruption	GO:0044691	0.0933858	0.7795	8	accelerated
membrane depolarization during Purkinje myocyte cell action potential	GO:0086047	0.0934106	0.779162	5	constrained
negative regulation of cellular amino acid metabolic process	GO:0045763	0.0935469	0.779754	3	constrained
histone locus body	GO:0035363	0.0935809	0.779492	3	constrained
chronic inflammatory response	GO:0002544	0.0937334	0.780218	5	accelerated
nuclear envelope lumen	GO:0005641	0.0937505	0.779816	13	constrained
NADH binding	GO:0070404	0.0937757	0.779482	5	constrained
cyclic nucleotide catabolic process	GO:0009214	0.0938313	0.779401	21	constrained
copper ion import across plasma membrane	GO:0098705	0.0939053	0.779473	4	accelerated
endoplasmic reticulum tubular network organization	GO:0071786	0.093933	0.779161	14	constrained
negative regulation of insulin receptor signaling pathway	GO:0046627	0.0940612	0.779682	46	constrained
intracellular pH elevation	GO:0051454	0.0944539	0.782393	11	constrained
purine-containing compound salvage	GO:0043101	0.094576	0.782861	25	accelerated
prostaglandin F receptor activity	GO:0004958	0.0947258	0.783557	4	accelerated
positive regulation of inflammatory response to antigenic stimulus	GO:0002863	0.0948174	0.783771	38	accelerated
negative regulation of muscle organ development	GO:0048635	0.0948434	0.783443	17	constrained
plasminogen activation	GO:0031639	0.0948881	0.78327	20	constrained
tissue migration	GO:0090130	0.0949204	0.782995	10	constrained
nephric duct morphogenesis	GO:0072178	0.0950468	0.783496	18	constrained
triglyceride metabolic process	GO:0006641	0.0951974	0.784195	94	constrained
positive regulation of translational initiation in response to stress	GO:0032058	0.0952491	0.78408	5	accelerated
ectoderm formation	GO:0001705	0.0954912	0.78553	4	accelerated
threonine metabolic process	GO:0006566	0.0955106	0.785148	12	accelerated
sensory perception of chemical stimulus	GO:0007606	0.0955964	0.785313	100	constrained
fatty acid transmembrane transporter activity	GO:0015245	0.0956076	0.784864	8	constrained
response to potassium ion	GO:0035864	0.0956282	0.784493	16	constrained
host cell cytoplasm part	GO:0033655	0.09563	0.783969	8	accelerated
nucleoside-diphosphatase activity	GO:0017110	0.0959676	0.786196	17	constrained
ATP hydrolysis coupled proton transport	GO:0015991	0.0960078	0.785986	35	constrained
regulation of vascular endothelial cell proliferation	GO:1905562	0.0960359	0.785676	22	constrained
glycogen phosphorylase activity	GO:0008184	0.0960376	0.785152	3	constrained
positive regulation of anterior head development	GO:2000744	0.0960413	0.784644	4	accelerated
thyroid-stimulating hormone-secreting cell differentiation	GO:0060129	0.0961268	0.784805	8	constrained
hepaticobiliary system development	GO:0061008	0.096164	0.784572	4	constrained
polysaccharide biosynthetic process	GO:0000271	0.09617	0.784085	55	constrained
regulation of appetite	GO:0032098	0.0963657	0.785143	23	constrained
regulation of postsynaptic neurotransmitter receptor internalization	GO:0099149	0.0964402	0.785214	28	constrained
positive regulation of smooth muscle cell migration	GO:0014911	0.0964895	0.78508	69	constrained
regulation of response to macrophage colony-stimulating factor	GO:1903969	0.0966312	0.785697	5	constrained
heparan sulfate proteoglycan metabolic process	GO:0030201	0.096638	0.785217	49	accelerated
negative regulation of single stranded viral RNA replication via double stranded DNA intermediate	GO:0045869	0.0967993	0.785992	8	constrained
pronephros morphogenesis	GO:0072114	0.0969117	0.786369	7	constrained
histone deacetylation	GO:0016575	0.0969133	0.785848	56	constrained
virus maturation	GO:0019075	0.0969561	0.785661	3	constrained
positive regulation of T-helper 17 type immune response	GO:2000318	0.0969977	0.785464	15	constrained
multicellular organismal response to stress	GO:0033555	0.0970513	0.785365	79	constrained
polysome binding	GO:1905538	0.0971384	0.785537	7	constrained
uridine-diphosphatase activity	GO:0045134	0.0971406	0.785022	7	constrained
positive regulation of stress granule assembly	GO:0062029	0.0972079	0.785034	3	constrained
transition metal ion transmembrane transporter activity	GO:0046915	0.0973484	0.785637	43	accelerated
semicircular canal morphogenesis	GO:0048752	0.097448	0.785909	16	constrained
Cdc73/Paf1 complex	GO:0016593	0.0975629	0.786304	8	constrained
plasma membrane fusion	GO:0045026	0.0975629	0.785773	11	accelerated
obsolete cofactor metabolic process	GO:0051186	0.0976497	0.785942	10	constrained
positive regulation of glycolytic process	GO:0045821	0.0976543	0.785449	29	constrained
cardiac vascular smooth muscle cell differentiation	GO:0060947	0.0977513	0.785699	5	accelerated
positive regulation of feeding behavior	GO:2000253	0.0978354	0.785846	16	constrained
regulation of osteoclast development	GO:2001204	0.0978869	0.78573	13	constrained
neurotransmitter secretion	GO:0007269	0.0979362	0.785597	81	constrained
negative regulation of hippo signaling	GO:0035331	0.0979701	0.785341	10	accelerated
folate import across plasma membrane	GO:1904447	0.0979932	0.784999	4	constrained
double-strand break repair via nonhomologous end joining	GO:0006303	0.0980775	0.785147	60	accelerated
negative regulation of transporter activity	GO:0032410	0.0982414	0.785931	73	constrained
sensory perception of bitter taste	GO:0050913	0.0982674	0.785612	4	constrained
meiotic DNA double-strand break processing	GO:0000706	0.0982866	0.785239	4	constrained
lysosomal protein catabolic process	GO:1905146	0.0983615	0.785312	3	accelerated
protein palmitoleylation	GO:0045234	0.0984688	0.785643	3	accelerated
negative regulation of NLRP3 inflammasome complex assembly	GO:1900226	0.0984741	0.78516	5	constrained
positive regulation of store-operated calcium channel activity	GO:1901341	0.098547	0.785216	11	accelerated
vitamin A transport	GO:0071938	0.0985809	0.784962	4	constrained
inositol-1,4,5-trisphosphate 3-kinase activity	GO:0008440	0.0985988	0.784581	5	constrained
kidney mesenchyme morphogenesis	GO:0072131	0.0986825	0.784723	5	constrained
trans-1,2-dihydrobenzene-1,2-diol dehydrogenase activity	GO:0047115	0.0987336	0.784607	9	constrained
regulation of dendritic spine development	GO:0060998	0.0988005	0.784615	91	constrained
intracellular pH reduction	GO:0051452	0.0988406	0.784412	43	constrained
positive regulation of interleukin-2 biosynthetic process	GO:0045086	0.0988519	0.78398	14	constrained
regulation of myoblast fusion	GO:1901739	0.0988576	0.783504	25	constrained
intraciliary anterograde transport	GO:0035720	0.0991063	0.784953	5	constrained
meiotic sister chromatid cohesion	GO:0051177	0.0991102	0.784463	6	constrained
drug transport	GO:0015893	0.0992201	0.784813	15	constrained
parasympathetic nervous system development	GO:0048486	0.0994604	0.786192	3	constrained
complement-mediated synapse pruning	GO:0150062	0.0995622	0.786475	16	accelerated
termination of signal transduction	GO:0023021	0.0996204	0.786414	4	accelerated
negative regulation of glucagon secretion	GO:0070093	0.0996218	0.785905	4	constrained
testosterone 17-beta-dehydrogenase (NADP+) activity	GO:0047045	0.099703	0.786026	9	constrained
embryonic eye morphogenesis	GO:0048048	0.0997961	0.78624	49	constrained
leucine binding	GO:0070728	0.0998445	0.786102	8	constrained
lamellipodium membrane	GO:0031258	0.0999729	0.786594	29	constrained
glycerol-3-phosphate dehydrogenase [NAD(P)+] activity	GO:0047952	0.0999974	0.786268	5	accelerated
leukotriene D4 biosynthetic process	GO:1901750	0.100114	0.786667	6	constrained
protein localization to endosome	GO:0036010	0.10023	0.78706	15	constrained
kinetochore microtubule	GO:0005828	0.100323	0.787268	9	constrained
maintenance of blood-brain barrier	GO:0035633	0.100401	0.787366	6	constrained
amyloid fibril formation	GO:1990000	0.100526	0.787828	14	constrained
positive regulation of translation in response to stress	GO:0032056	0.100827	0.789671	7	accelerated
kinase activator activity	GO:0019209	0.100875	0.789522	92	constrained
positive regulation of organic acid transport	GO:0032892	0.100981	0.789839	46	constrained
negative regulation of protein acetylation	GO:1901984	0.101197	0.791007	30	accelerated
positive regulation of Wnt protein secretion	GO:0061357	0.101224	0.790705	4	constrained
alphav-beta3 integrin-HMGB1 complex	GO:0035868	0.101297	0.790757	4	constrained
lipoxin metabolic process	GO:2001300	0.101465	0.791543	5	constrained
negative regulation of mitophagy	GO:1901525	0.101594	0.792038	5	constrained
snRNA transcription by RNA polymerase III	GO:0042796	0.101612	0.791655	6	constrained
regulation of behavioral fear response	GO:2000822	0.10196	0.79385	14	constrained
tyrosine metabolic process	GO:0006570	0.101966	0.793379	15	constrained
positive regulation of helicase activity	GO:0051096	0.101983	0.792994	9	accelerated
nuclear pore cytoplasmic filaments	GO:0044614	0.102029	0.792834	6	constrained
nuclear-transcribed mRNA catabolic process, exonucleolytic	GO:0000291	0.102079	0.792704	36	accelerated
spindle pole centrosome	GO:0031616	0.102097	0.79233	19	constrained
interphase microtubule organizing center	GO:0031021	0.102101	0.791844	3	constrained
t-UTP complex	GO:0034455	0.102148	0.791694	4	constrained
preribosome	GO:0030684	0.102181	0.791438	80	constrained
nickel cation binding	GO:0016151	0.102194	0.791021	4	accelerated
cellular response to epinephrine stimulus	GO:0071872	0.102204	0.790588	16	constrained
growth hormone secretion	GO:0030252	0.102314	0.790924	7	constrained
immunoglobulin production	GO:0002377	0.102493	0.791801	38	accelerated
long-term synaptic depression	GO:0060292	0.102503	0.791365	28	constrained
growth cone filopodium	GO:1990812	0.102563	0.791312	9	constrained
regulation of glucocorticoid receptor signaling pathway	GO:2000322	0.102652	0.791492	15	constrained
phospholipase activator activity	GO:0016004	0.10278	0.791966	9	accelerated
regulation of chloride transport	GO:2001225	0.102843	0.79194	9	constrained
CIA complex	GO:0097361	0.102907	0.791922	4	accelerated
sarcoplasm	GO:0016528	0.10293	0.791587	14	constrained
regulation of epidermis development	GO:0045682	0.102973	0.791404	67	constrained
sarcomerogenesis	GO:0048769	0.103084	0.791746	7	constrained
vascular endothelial growth factor receptor binding	GO:0005172	0.103196	0.792096	18	constrained
regulation of dendritic cell chemotaxis	GO:2000508	0.103205	0.791656	7	constrained
regulation of cilium-dependent cell motility	GO:1902019	0.103277	0.791706	20	constrained
6-phosphofructokinase complex	GO:0005945	0.103395	0.7921	5	constrained
neuronal signal transduction	GO:0023041	0.103468	0.792151	13	constrained
aggrephagy	GO:0035973	0.103476	0.791702	6	accelerated
nucleoside transmembrane transport	GO:1901642	0.103483	0.791245	8	constrained
ceramide biosynthetic process	GO:0046513	0.103531	0.791105	56	constrained
nuclear lumen	GO:0031981	0.103765	0.792387	6	constrained
regulation of myoblast differentiation	GO:0045661	0.104009	0.793744	54	constrained
nuclear membrane protein complex	GO:0106083	0.104097	0.79391	12	constrained
positive regulation of posttranscriptional gene silencing	GO:0060148	0.104211	0.794265	30	constrained
phosphatidylcholine-sterol O-acyltransferase activator activity	GO:0060228	0.104235	0.793947	6	constrained
glucose transmembrane transport	GO:1904659	0.104249	0.79354	56	constrained
anterograde dendritic transport of neurotransmitter receptor complex	GO:0098971	0.104298	0.793411	5	accelerated
positive regulation of mitochondrial calcium ion concentration	GO:0051561	0.104359	0.793366	12	accelerated
RNA polymerase I core promoter sequence-specific DNA binding	GO:0001164	0.104457	0.793609	8	constrained
synaptic transmission, cholinergic	GO:0007271	0.104498	0.793412	37	constrained
cellular response to acetylcholine	GO:1905145	0.104555	0.793341	3	constrained
multivesicular body-lysosome fusion	GO:0061763	0.104659	0.793623	4	accelerated
endoribonuclease complex	GO:1902555	0.104727	0.793636	31	constrained
collagen-activated signaling pathway	GO:0038065	0.104775	0.793494	19	accelerated
phosphorylase kinase regulator activity	GO:0008607	0.104914	0.794042	6	constrained
lipoprotein particle receptor activity	GO:0030228	0.104964	0.793921	27	constrained
positive regulation of cell fate commitment	GO:0010455	0.105051	0.79407	17	constrained
negative regulation of chemotaxis	GO:0050922	0.105141	0.794254	79	constrained
regulation of skeletal muscle satellite cell proliferation	GO:0014842	0.105155	0.793852	16	constrained
negative regulation of intracellular steroid hormone receptor signaling pathway	GO:0033144	0.105171	0.793469	41	constrained
autophagic cell death	GO:0048102	0.105378	0.794532	11	constrained
regulation of cellular amino acid metabolic process	GO:0006521	0.105525	0.795136	62	constrained
serine family amino acid biosynthetic process	GO:0009070	0.105543	0.794768	20	constrained
negative regulation of cell cycle arrest	GO:0071157	0.105805	0.796241	22	constrained
calcium ion export	GO:1901660	0.105864	0.796185	8	constrained
perichromatin fibrils	GO:0005726	0.105872	0.795738	8	constrained
cellular response to isoquinoline alkaloid	GO:0071317	0.106145	0.797291	7	constrained
regulation of cell killing	GO:0031341	0.106218	0.797335	73	constrained
positive regulation of spindle assembly	GO:1905832	0.106272	0.797242	3	accelerated
reproductive behavior	GO:0019098	0.106625	0.799389	43	constrained
regulation of nitric-oxide synthase activity	GO:0050999	0.106666	0.799193	48	constrained
protein localization to ciliary transition zone	GO:1904491	0.10668	0.798797	13	accelerated
regulation of oogenesis	GO:1905879	0.106685	0.79833	8	accelerated
tyrosine catabolic process	GO:0006572	0.106711	0.798027	6	constrained
biomineral tissue development	GO:0031214	0.106872	0.798725	100	accelerated
oxidoreductase activity, acting on a sulfur group of donors, disulfide as acceptor	GO:0016671	0.106902	0.798452	14	constrained
negative regulation of smooth muscle cell apoptotic process	GO:0034392	0.106983	0.798559	12	accelerated
succinate metabolic process	GO:0006105	0.107027	0.798384	9	accelerated
histone acetyltransferase activity	GO:0004402	0.107078	0.798264	71	constrained
adenylate cyclase-inhibiting opioid receptor signaling pathway	GO:0031635	0.107078	0.797768	3	constrained
platelet dense granule lumen	GO:0031089	0.107136	0.7977	16	accelerated
cellular response to arsenic-containing substance	GO:0071243	0.107184	0.797559	17	constrained
phosphotyrosine residue binding	GO:0001784	0.107222	0.797345	53	accelerated
quinolinate metabolic process	GO:0046874	0.107329	0.797644	5	constrained
xenobiotic transmembrane transport	GO:0006855	0.107587	0.799066	24	constrained
dynactin complex	GO:0005869	0.107616	0.79878	9	constrained
testosterone dehydrogenase [NAD(P)] activity	GO:0030283	0.107655	0.798572	13	constrained
steroid catabolic process	GO:0006706	0.107657	0.798091	26	constrained
coreceptor activity involved in Wnt signaling pathway, planar cell polarity pathway	GO:1904929	0.107661	0.797625	7	accelerated
lipid phosphatase activity	GO:0042577	0.107674	0.797227	23	constrained
osteoblast development	GO:0002076	0.107749	0.797291	17	accelerated
GABA receptor binding	GO:0050811	0.107873	0.79771	16	constrained
dicarboxylic acid catabolic process	GO:0043649	0.107993	0.798106	21	accelerated
nickel cation transport	GO:0015675	0.108071	0.798185	4	accelerated
Sertoli cell differentiation	GO:0060008	0.108089	0.797824	7	constrained
pantothenate metabolic process	GO:0015939	0.108167	0.797907	6	constrained
negative regulation of osteoblast differentiation	GO:0045668	0.108187	0.797559	53	accelerated
pyrimidine deoxyribonucleotide metabolic process	GO:0009219	0.108225	0.79735	18	accelerated
positive regulation of DNA-templated transcription, elongation	GO:0032786	0.108359	0.79784	32	constrained
chloride channel regulator activity	GO:0017081	0.108367	0.797407	21	constrained
histone H4-R3 methylation	GO:0043985	0.10844	0.797457	6	constrained
apolipoprotein receptor binding	GO:0034190	0.108479	0.797252	7	constrained
positive regulation of dendrite extension	GO:1903861	0.108604	0.797678	36	constrained
L-histidine transmembrane transport	GO:0089709	0.108663	0.797618	6	constrained
vitamin K metabolic process	GO:0042373	0.108746	0.797737	3	constrained
positive regulation of early endosome to late endosome transport	GO:2000643	0.10879	0.797572	10	constrained
regulation of sterol biosynthetic process	GO:0106118	0.108819	0.797294	51	constrained
N-terminal protein lipidation	GO:0006498	0.108847	0.797006	7	constrained
DNA methylation involved in gamete generation	GO:0043046	0.108855	0.796577	21	constrained
rRNA (uridine) methyltransferase activity	GO:0016436	0.108992	0.797091	4	constrained
negative regulation of MHC class II biosynthetic process	GO:0045347	0.108996	0.796635	5	constrained
proton-transporting V-type ATPase, V0 domain	GO:0033179	0.109025	0.79636	10	constrained
heparan sulfate proteoglycan binding	GO:0043395	0.109033	0.79593	21	constrained
self proteolysis	GO:0097264	0.109099	0.795923	8	accelerated
regulation of keratinocyte apoptotic process	GO:1902172	0.10913	0.795662	6	constrained
negative regulation of cellular amine metabolic process	GO:0033239	0.109304	0.796441	5	constrained
negative regulation of post-translational protein modification	GO:1901874	0.109406	0.796702	3	constrained
nuclear speck organization	GO:0035063	0.109437	0.796438	5	constrained
GDP-dissociation inhibitor binding	GO:0051021	0.109495	0.796374	8	constrained
lipid glycosylation	GO:0030259	0.109509	0.795993	14	constrained
post-chaperonin tubulin folding pathway	GO:0007023	0.10958	0.796024	8	accelerated
negative regulation of protein localization to cell surface	GO:2000009	0.109695	0.796374	15	accelerated
negative regulation of nuclear division	GO:0051784	0.109769	0.796425	53	constrained
cGMP-inhibited cyclic-nucleotide phosphodiesterase activity	GO:0004119	0.109889	0.796811	3	accelerated
response to mineralocorticoid	GO:0051385	0.109941	0.796703	32	constrained
cell migration involved in endocardial cushion formation	GO:0003273	0.109952	0.796304	3	accelerated
UDP-glucosyltransferase activity	GO:0035251	0.109974	0.795978	11	constrained
single guanine insertion binding	GO:0032142	0.110019	0.795821	5	accelerated
pulmonary artery morphogenesis	GO:0061156	0.110067	0.795682	8	constrained
regulation of translation, ncRNA-mediated	GO:0045974	0.110134	0.795689	17	constrained
skeletal muscle satellite cell commitment	GO:0014813	0.110241	0.79598	3	constrained
protein deacylation	GO:0035601	0.110267	0.795684	70	constrained
malate synthase activity	GO:0004474	0.110441	0.796455	3	accelerated
regulation of cytoplasmic translational elongation	GO:1900247	0.110492	0.796342	9	accelerated
lateral element	GO:0000800	0.110671	0.797151	15	constrained
sperm ejaculation	GO:0042713	0.110751	0.797249	7	constrained
regulation of transforming growth factor beta activation	GO:1901388	0.110798	0.797107	9	constrained
spectrin	GO:0008091	0.110849	0.796987	10	accelerated
positive regulation of synaptic vesicle clustering	GO:2000809	0.11106	0.798028	13	constrained
mRNA pseudouridine synthesis	GO:1990481	0.111077	0.797665	5	constrained
lipid digestion	GO:0044241	0.111109	0.797417	4	accelerated
olfactory bulb axon guidance	GO:0071678	0.111219	0.797728	4	constrained
alanine-glyoxylate transaminase activity	GO:0008453	0.111307	0.797877	4	constrained
lipoprotein catabolic process	GO:0042159	0.111331	0.797574	20	constrained
protein transmembrane transporter activity	GO:0008320	0.111563	0.798755	16	constrained
positive regulation of transcription involved in G1/S transition of mitotic cell cycle	GO:0071931	0.111571	0.79833	3	constrained
positive regulation of natural killer cell activation	GO:0032816	0.111647	0.798394	16	constrained
concave side of sperm head	GO:0061830	0.111713	0.798391	4	accelerated
spermatogenesis, exchange of chromosomal proteins	GO:0035093	0.111822	0.798691	11	constrained
neuronal ribonucleoprotein granule	GO:0071598	0.111846	0.798386	5	constrained
regulation of fatty acid biosynthetic process	GO:0042304	0.112146	0.800043	43	constrained
endocytic recycling	GO:0032456	0.112157	0.799649	62	constrained
pseudouridine synthase activity	GO:0009982	0.112293	0.800138	12	constrained
glutamate-gated calcium ion channel activity	GO:0022849	0.112477	0.800969	8	constrained
hyaluronan metabolic process	GO:0030212	0.11266	0.801799	42	constrained
isopeptide cross-linking	GO:0018262	0.112661	0.801322	3	accelerated
plasma lipoprotein particle assembly	GO:0034377	0.112809	0.801902	32	constrained
lateral sprouting involved in mammary gland duct morphogenesis	GO:0060599	0.112829	0.801565	3	constrained
positive regulation of anion transport	GO:1903793	0.112877	0.801425	49	constrained
positive regulation of calcium ion import across plasma membrane	GO:1905665	0.112992	0.801767	6	constrained
regulation of cardiac muscle tissue development	GO:0055024	0.113159	0.802473	7	constrained
regulation of metanephros development	GO:0072215	0.113229	0.802494	6	constrained
cellular response to granulocyte macrophage colony-stimulating factor stimulus	GO:0097011	0.11332	0.80266	8	constrained
positive regulation of T-helper 17 cell differentiation	GO:2000321	0.113342	0.802344	13	constrained
serotonin biosynthetic process	GO:0042427	0.113366	0.802036	5	constrained
positive regulation of microglial cell activation	GO:1903980	0.113427	0.801992	14	constrained
positive regulation of endothelial cell chemotaxis	GO:2001028	0.113493	0.801981	20	constrained
production of siRNA involved in RNA interference	GO:0030422	0.113608	0.802316	11	constrained
regulation of female receptivity	GO:0045924	0.113745	0.802814	13	constrained
mitotic spindle assembly	GO:0090307	0.113763	0.80246	35	constrained
regulation of arachidonic acid secretion	GO:0090237	0.113763	0.801988	11	constrained
regulation of chromatin assembly or disassembly	GO:0001672	0.11385	0.80213	12	constrained
carnitine O-acetyltransferase activity	GO:0004092	0.113898	0.80199	3	constrained
proximal/distal pattern formation	GO:0009954	0.113964	0.801981	29	constrained
glycolipid mannosyltransferase activity	GO:0004376	0.113968	0.80154	5	constrained
nuclear localization sequence binding	GO:0008139	0.113994	0.801248	21	constrained
negative regulation of telomere maintenance via telomere lengthening	GO:1904357	0.113997	0.800798	30	constrained
axon target recognition	GO:0007412	0.114016	0.80046	7	constrained
single-stranded DNA helicase activity	GO:0017116	0.114049	0.800222	7	constrained
cell communication by electrical coupling	GO:0010644	0.114464	0.802663	25	constrained
membrane depolarization during SA node cell action potential	GO:0086046	0.114521	0.802589	7	accelerated
neuron death	GO:0070997	0.114567	0.802441	81	constrained
glutamate catabolic process	GO:0006538	0.114762	0.803333	12	accelerated
development of primary male sexual characteristics	GO:0046546	0.114788	0.803042	4	constrained
negative regulation of fibroblast migration	GO:0010764	0.114796	0.802632	15	constrained
regulation of hypersensitivity	GO:0002883	0.115011	0.803661	32	accelerated
DNA replication-dependent nucleosome organization	GO:0034723	0.115074	0.803631	23	constrained
vitamin D receptor binding	GO:0042809	0.115102	0.803355	19	accelerated
GTPase activating protein binding	GO:0032794	0.115126	0.803051	24	accelerated
positive regulation of tumor necrosis factor secretion	GO:1904469	0.115175	0.802927	10	constrained
cellular response to antibiotic	GO:0071236	0.115188	0.802551	20	constrained
peptide disulfide oxidoreductase activity	GO:0015037	0.115265	0.802617	10	constrained
KDEL sequence binding	GO:0005046	0.115272	0.802196	4	accelerated
neurotransmitter receptor transport, postsynaptic endosome to lysosome	GO:0098943	0.115347	0.802252	10	accelerated
fascia adherens	GO:0005916	0.115353	0.801828	15	constrained
regulation of synaptic vesicle cycle	GO:0098693	0.115407	0.801736	19	accelerated
negative regulation of transmission of nerve impulse	GO:0051970	0.115732	0.803524	5	constrained
branching morphogenesis of a nerve	GO:0048755	0.115856	0.803916	5	constrained
DNA-templated transcription, elongation	GO:0006354	0.115992	0.80439	94	constrained
grooming behavior	GO:0007625	0.116061	0.804404	12	constrained
response to hydrogen sulfide	GO:1904880	0.116116	0.804317	6	constrained
pyrimidine deoxyribonucleoside triphosphate metabolic process	GO:0009211	0.116166	0.804196	6	accelerated
regulation of skeletal muscle acetylcholine-gated channel clustering	GO:1904393	0.116173	0.803775	7	constrained
ionotropic glutamate receptor binding	GO:0035255	0.116346	0.80451	55	constrained
abscission	GO:0009838	0.116417	0.80453	8	constrained
response to xenobiotic stimulus	GO:0009410	0.116457	0.804342	45	constrained
apoptotic process involved in heart morphogenesis	GO:0003278	0.116525	0.804343	4	constrained
negative regulation of epithelial cell differentiation involved in kidney development	GO:2000697	0.116742	0.805377	4	constrained
regulation of protein localization to nucleolus	GO:1904749	0.116962	0.806431	12	constrained
phospholipase A2 activator activity	GO:0016005	0.117006	0.806267	4	accelerated
indolalkylamine metabolic process	GO:0006586	0.117243	0.807436	21	constrained
DNA repair complex	GO:1990391	0.117244	0.806972	39	accelerated
positive regulation of mismatch repair	GO:0032425	0.117275	0.80672	5	accelerated
regulation of thymocyte apoptotic process	GO:0070243	0.117282	0.806306	14	constrained
granzyme-mediated programmed cell death signaling pathway	GO:0140507	0.117345	0.806274	5	constrained
negative regulation of helicase activity	GO:0051097	0.117363	0.805931	4	constrained
SA node cell action potential	GO:0086015	0.117577	0.806935	8	accelerated
Ran GTPase binding	GO:0008536	0.117596	0.806606	32	constrained
cellular response to drug	GO:0035690	0.117627	0.806351	67	constrained
auditory receptor cell development	GO:0060117	0.117796	0.80705	17	accelerated
negative regulation of myeloid leukocyte differentiation	GO:0002762	0.11785	0.806954	44	constrained
triglyceride mobilization	GO:0006642	0.117864	0.806587	9	constrained
negative regulation of fibroblast apoptotic process	GO:2000270	0.117912	0.806455	10	constrained
diadenosine polyphosphate metabolic process	GO:0015959	0.118026	0.80677	4	constrained
prolactin signaling pathway	GO:0038161	0.118083	0.806701	6	constrained
U5 snRNP	GO:0005682	0.118091	0.806293	11	constrained
ciliary neurotrophic factor receptor activity	GO:0004897	0.118212	0.806655	4	accelerated
JUN kinase kinase kinase activity	GO:0004706	0.118227	0.806296	11	accelerated
pancreatic A cell differentiation	GO:0003310	0.118382	0.80689	6	accelerated
phosphatidylglycerol acyl-chain remodeling	GO:0036148	0.118621	0.808062	11	constrained
glucosaminylgalactosylglucosylceramide beta-galactosyltransferase activity	GO:0047275	0.118693	0.80809	3	constrained
negative regulation of macrophage colony-stimulating factor signaling pathway	GO:1902227	0.118816	0.808465	3	constrained
regulation of meiosis I	GO:0060631	0.118824	0.808059	5	constrained
cardiac muscle thin filament assembly	GO:0071691	0.118867	0.807889	5	constrained
m7G(5')pppN diphosphatase activity	GO:0050072	0.118914	0.807748	3	constrained
positive regulation of vascular endothelial cell proliferation	GO:1905564	0.118993	0.807827	17	constrained
spinal cord motor neuron cell fate specification	GO:0021520	0.118998	0.807402	13	constrained
regulation of small intestine smooth muscle contraction	GO:1904347	0.119058	0.807347	6	constrained
intrinsic component of mitochondrial outer membrane	GO:0031306	0.119153	0.807532	23	constrained
synaptic receptor adaptor activity	GO:0030160	0.119162	0.807132	7	constrained
regulation of endodermal cell differentiation	GO:1903224	0.119311	0.807686	15	constrained
hyaluronan catabolic process	GO:0030214	0.119406	0.807869	24	constrained
telethonin binding	GO:0031433	0.119533	0.808268	11	constrained
dorsal spinal cord interneuron posterior axon guidance	GO:0097379	0.119659	0.808661	3	accelerated
inositol trisphosphate kinase activity	GO:0051766	0.119696	0.808456	8	constrained
box C/D snoRNP assembly	GO:0000492	0.119731	0.808235	9	accelerated
negative regulation of interferon-gamma secretion	GO:1902714	0.119752	0.807923	4	accelerated
RNA polymerase II intronic transcription regulatory region sequence-specific DNA binding	GO:0001162	0.119894	0.808417	12	constrained
endodeoxyribonuclease activity, producing 5'-phosphomonoesters	GO:0016888	0.119982	0.808553	19	constrained
cysteine-type endopeptidase activity involved in execution phase of apoptosis	GO:0097200	0.120003	0.808244	6	accelerated
chemoattraction of axon	GO:0061642	0.120214	0.809208	9	constrained
regulation of sodium	GO:0032415	0.120227	0.808836	10	accelerated
production of miRNAs involved in gene silencing by miRNA	GO:0035196	0.120241	0.808474	18	constrained
glucosyltransferase activity	GO:0046527	0.120278	0.808267	17	constrained
glucuronate metabolic process	GO:0019585	0.120326	0.808135	20	accelerated
Cajal body organization	GO:0030576	0.120421	0.808318	5	constrained
positive regulation of membrane potential	GO:0045838	0.120502	0.808408	21	constrained
positive regulation of cartilage development	GO:0061036	0.120606	0.80865	43	constrained
very-low-density lipoprotein particle assembly	GO:0034379	0.120692	0.808769	12	constrained
interleukin-9-mediated signaling pathway	GO:0038113	0.120748	0.808694	5	constrained
lysosomal membrane organization	GO:0097212	0.121081	0.810469	8	accelerated
somatic motor neuron differentiation	GO:0021523	0.121123	0.810293	7	accelerated
forebrain neuron differentiation	GO:0021879	0.121155	0.810053	23	constrained
sulfate assimilation	GO:0000103	0.121157	0.809617	3	constrained
endothelial to hematopoietic transition	GO:0098508	0.121187	0.809363	10	constrained
glucuronosyl-N-acetylglucosaminyl-proteoglycan 4-alpha-N-acetylglucosaminyltransferase activity	GO:0050508	0.121322	0.809812	5	accelerated
positive regulation of myeloid leukocyte differentiation	GO:0002763	0.121422	0.810025	49	constrained
psychomotor behavior	GO:0036343	0.121461	0.809832	4	accelerated
gamma-aminobutyric acid metabolic process	GO:0009448	0.1218	0.811638	10	accelerated
negative regulation of tyrosine phosphorylation of STAT protein	GO:0042532	0.121815	0.811283	17	constrained
platelet-derived growth factor-activated receptor activity	GO:0005017	0.121825	0.8109	5	accelerated
neurotrophin receptor activity	GO:0005030	0.122142	0.812556	9	constrained
dolichol metabolic process	GO:0019348	0.122199	0.812479	6	constrained
dense core granule	GO:0031045	0.122227	0.812211	29	constrained
cerebrospinal fluid secretion	GO:0033326	0.122291	0.812189	5	constrained
response to histamine	GO:0034776	0.122363	0.812215	11	constrained
pancreas regeneration	GO:1990798	0.122386	0.811912	18	accelerated
negative regulation of nitric oxide biosynthetic process	GO:0045019	0.122406	0.811593	18	constrained
cadherin binding involved in cell-cell adhesion	GO:0098641	0.122483	0.811654	23	accelerated
thrombocyte differentiation	GO:0002574	0.122494	0.811277	11	constrained
prevention of polyspermy	GO:0060468	0.122539	0.811124	7	accelerated
rDNA heterochromatin assembly	GO:0000183	0.122604	0.811105	19	constrained
ventricular cardiac muscle cell action potential	GO:0086005	0.122616	0.810734	18	accelerated
carbon-sulfur lyase activity	GO:0016846	0.122896	0.812134	12	constrained
regulation of chorionic trophoblast cell proliferation	GO:1901382	0.123004	0.812397	4	constrained
regulation of macrophage colony-stimulating factor signaling pathway	GO:1902226	0.12308	0.812451	4	constrained
terpenoid biosynthetic process	GO:0016114	0.123178	0.812648	17	constrained
neuropilin binding	GO:0038191	0.123195	0.812311	35	constrained
negative regulation of axon extension involved in axon guidance	GO:0048843	0.123256	0.812265	50	constrained
Arp2/3 complex binding	GO:0071933	0.123412	0.812841	8	constrained
TSC1-TSC2 complex	GO:0033596	0.123485	0.812872	4	constrained
primary amino compound biosynthetic process	GO:1901162	0.123548	0.812842	6	constrained
acetyl-CoA metabolic process	GO:0006084	0.123617	0.812845	33	constrained
vitamin A metabolic process	GO:0006776	0.123639	0.812545	11	constrained
hypothalamus development	GO:0021854	0.12365	0.812166	21	constrained
voltage-gated potassium channel activity involved in cardiac muscle cell action potential repolarization	GO:0086008	0.123662	0.811801	13	constrained
histone serine kinase activity	GO:0035174	0.123693	0.811556	5	constrained
8-oxo-7,8-dihydroguanine DNA N-glycosylase activity	GO:0034039	0.12383	0.812012	3	accelerated
minus-end-directed microtubule motor activity	GO:0008569	0.123898	0.812007	26	constrained
DNA methylation on cytosine	GO:0032776	0.124121	0.813024	9	constrained
transcription coregulator binding	GO:0001221	0.124483	0.814947	47	constrained
removal of nonhomologous ends	GO:0000735	0.124546	0.814913	3	accelerated
lysophospholipase activity	GO:0004622	0.124681	0.815351	26	constrained
spindle disassembly	GO:0051230	0.1249	0.816333	3	constrained
establishment of protein-containing complex localization to telomere	GO:0097695	0.124941	0.816153	4	accelerated
pallium development	GO:0021543	0.124979	0.815958	4	constrained
regulation of transcription involved in G2/M transition of mitotic cell cycle	GO:0000117	0.12499	0.815583	3	constrained
negative regulation of cardiac muscle cell differentiation	GO:2000726	0.125138	0.816099	8	constrained
negative regulation of cellular response to insulin stimulus	GO:1900077	0.125177	0.815908	48	constrained
negative regulation of histone acetylation	GO:0035067	0.12525	0.815934	23	accelerated
drug transmembrane transporter activity	GO:0015238	0.125302	0.815828	11	constrained
regulation of nuclear-transcribed mRNA poly(A) tail shortening	GO:0060211	0.125344	0.81566	16	constrained
S-methyltransferase activity	GO:0008172	0.125412	0.815656	7	constrained
cholesterol monooxygenase (side-chain-cleaving) activity	GO:0008386	0.125515	0.815881	3	accelerated
positive regulation of protein localization to cilium	GO:1903566	0.125579	0.815851	5	constrained
regulation of interferon-beta production	GO:0032648	0.12559	0.815484	41	constrained
spermine catabolic process	GO:0046208	0.125614	0.815193	4	accelerated
positive regulation of cell fate specification	GO:0042660	0.125628	0.814837	6	constrained
spermidine catabolic process	GO:0046203	0.12566	0.814603	4	accelerated
positive regulation of phagocytosis, engulfment	GO:0060100	0.125678	0.814277	27	accelerated
response to 2,3,7,8-tetrachlorodibenzodioxine	GO:1904612	0.125851	0.814956	7	constrained
negative regulation of DNA repair	GO:0045738	0.125856	0.814545	28	constrained
positive regulation of immunoglobulin production	GO:0002639	0.12587	0.814199	26	accelerated
regulation of metallopeptidase activity	GO:1905048	0.125916	0.814055	17	constrained
efflux transmembrane transporter activity	GO:0015562	0.125917	0.813617	15	constrained
negative regulation of Arp2/3 complex-mediated actin nucleation	GO:0034316	0.125921	0.813203	6	constrained
rRNA (adenine-N6,N6-)-dimethyltransferase activity	GO:0000179	0.125942	0.812896	5	constrained
lipid storage	GO:0019915	0.125978	0.812694	36	constrained
zinc ion homeostasis	GO:0055069	0.125988	0.812316	18	accelerated
ABC-type transporter activity	GO:0140359	0.125991	0.811894	19	accelerated
regulation of vascular endothelial growth factor production	GO:0010574	0.126023	0.811665	44	accelerated
nuclear outer membrane	GO:0005640	0.126034	0.811295	30	constrained
FACT complex	GO:0035101	0.126044	0.810925	4	accelerated
regulation of CDP-diacylglycerol-serine O-phosphatidyltransferase activity	GO:1904217	0.126045	0.810493	4	accelerated
phosphatidylinositol 3-kinase complex, class III, type II	GO:0034272	0.126227	0.811229	4	constrained
protein complex involved in cell adhesion	GO:0098636	0.126237	0.810855	47	constrained
negative regulation of activation-induced cell death of T cells	GO:0070236	0.126238	0.810426	3	accelerated
alpha1-adrenergic receptor activity	GO:0004937	0.126345	0.810676	4	accelerated
positive regulation of macrophage apoptotic process	GO:2000111	0.126435	0.810817	3	constrained
positive regulation of heart rate	GO:0010460	0.126492	0.810744	25	constrained
positive regulation of vascular associated smooth muscle cell proliferation	GO:1904707	0.126551	0.810686	41	constrained
digestive system process	GO:0022600	0.126683	0.811098	86	constrained
DNA unwinding involved in DNA replication	GO:0006268	0.126775	0.811252	15	constrained
embryonic neurocranium morphogenesis	GO:0048702	0.126795	0.810943	24	accelerated
melanosome transport	GO:0032402	0.126878	0.811041	39	constrained
NF-kappaB binding	GO:0051059	0.126897	0.810729	32	constrained
regulation of cilium movement	GO:0003352	0.127028	0.811128	30	constrained
deoxyribonucleotide binding	GO:0032552	0.127122	0.811298	8	accelerated
peptidyl-diphthamide metabolic process	GO:0017182	0.12714	0.810978	6	accelerated
regulation of mitochondrial DNA metabolic process	GO:1901858	0.127288	0.811484	3	constrained
adenosine 3',5'-bisphosphate transmembrane transporter activity	GO:0071077	0.127307	0.811174	7	constrained
protein monoubiquitination	GO:0006513	0.127321	0.810828	66	constrained
regulation of podosome assembly	GO:0071801	0.127336	0.810491	20	constrained
TPR domain binding	GO:0030911	0.127409	0.810522	9	constrained
mating behavior	GO:0007617	0.127492	0.810622	33	constrained
regulation of acetylcholine metabolic process	GO:0060408	0.12753	0.810434	3	accelerated
positive regulation of mitophagy in response to mitochondrial depolarization	GO:0098779	0.127559	0.810186	9	constrained
superoxide dismutase activity	GO:0004784	0.12761	0.810078	6	constrained
V(D)J recombination	GO:0033151	0.127679	0.81008	16	accelerated
H3 histone acetyltransferase complex	GO:0070775	0.127823	0.810566	10	constrained
negative regulation of cellular carbohydrate metabolic process	GO:0010677	0.128084	0.811787	55	constrained
asparaginase activity	GO:0004067	0.128368	0.813156	5	accelerated
purine nucleoside triphosphate catabolic process	GO:0009146	0.128463	0.813326	7	accelerated
superoxide-generating NADPH oxidase activator activity	GO:0016176	0.128737	0.814627	11	constrained
mediator complex binding	GO:0036033	0.128834	0.814809	6	accelerated
dynein intermediate chain binding	GO:0045505	0.128842	0.814429	35	constrained
intramolecular transferase activity	GO:0016866	0.128878	0.814224	30	constrained
mitotic spindle organization	GO:0007052	0.128952	0.814259	86	constrained
voltage-gated sodium channel activity	GO:0005248	0.129056	0.814489	21	constrained
mRNA polyadenylation	GO:0006378	0.129132	0.814537	30	constrained
mitotic sister chromatid separation	GO:0051306	0.129295	0.815131	3	accelerated
netrin-activated signaling pathway	GO:0038007	0.129359	0.815103	14	constrained
actin filament bundle assembly	GO:0051017	0.129399	0.814927	95	constrained
3 iron, 4 sulfur cluster binding	GO:0051538	0.129607	0.815804	5	accelerated
chorio-allantoic fusion	GO:0060710	0.129679	0.815831	8	constrained
phosphatidylinositol-3,5-bisphosphate binding	GO:0080025	0.129691	0.815476	28	accelerated
regulation of mismatch repair	GO:0032423	0.129853	0.816062	7	accelerated
regulation of substrate adhesion-dependent cell spreading	GO:1900024	0.129891	0.815872	67	constrained
lymphocyte costimulation	GO:0031294	0.130145	0.817039	50	constrained
negative regulation of p38MAPK cascade	GO:1903753	0.130418	0.818322	5	accelerated
uniplex complex	GO:1990246	0.130507	0.818448	6	accelerated
endodermal cell fate commitment	GO:0001711	0.130675	0.819073	6	constrained
regulation of striated muscle cell apoptotic process	GO:0010662	0.130683	0.81869	58	constrained
deoxyribonucleoside triphosphate biosynthetic process	GO:0009202	0.130704	0.81839	6	accelerated
trace-amine receptor activity	GO:0001594	0.130827	0.818731	4	constrained
negative regulation of leukocyte migration	GO:0002686	0.130831	0.818326	46	constrained
positive regulation of cell proliferation involved in kidney development	GO:1901724	0.131142	0.819842	9	constrained
host intracellular part	GO:0033646	0.1312	0.819776	13	accelerated
ankyrin repeat binding	GO:0071532	0.131222	0.819485	5	constrained
mRNA cleavage	GO:0006379	0.131257	0.819274	23	constrained
nitric oxide biosynthetic process	GO:0006809	0.131271	0.818931	17	constrained
regulation of intracellular steroid hormone receptor signaling pathway	GO:0033143	0.131321	0.818814	94	constrained
cranial nerve morphogenesis	GO:0021602	0.131344	0.818534	21	constrained
thioester biosynthetic process	GO:0035384	0.131511	0.819142	52	constrained
protein localization to microtubule organizing center	GO:1905508	0.131647	0.819565	26	constrained
regulation of relaxation of muscle	GO:1901077	0.131675	0.819309	13	constrained
membrane assembly	GO:0071709	0.131703	0.819057	64	constrained
chromaffin granule membrane	GO:0042584	0.131784	0.819135	5	constrained
oligopeptide binding	GO:1900750	0.131832	0.819008	14	accelerated
lactation	GO:0007595	0.131992	0.81957	52	constrained
regulation of activated T cell proliferation	GO:0046006	0.132065	0.819598	34	constrained
acyl-CoA hydrolase activity	GO:0047617	0.132084	0.819292	22	constrained
regulation of reactive oxygen species biosynthetic process	GO:1903426	0.132106	0.819004	38	constrained
C21-steroid hormone biosynthetic process	GO:0006700	0.132157	0.818893	14	accelerated
intracellular cholesterol transport	GO:0032367	0.132342	0.819616	13	constrained
organelle fission	GO:0048285	0.13244	0.819797	95	constrained
uterus morphogenesis	GO:0061038	0.132444	0.819392	10	constrained
regulation of translational initiation in response to stress	GO:0043558	0.132565	0.819718	12	accelerated
negative regulation of signaling receptor activity	GO:2000272	0.13259	0.819446	45	constrained
entrainment of circadian clock	GO:0009649	0.13269	0.819641	29	constrained
establishment of anatomical structure orientation	GO:0048560	0.13269	0.819218	4	accelerated
negative regulation of DNA damage response, signal transduction by p53 class mediator	GO:0043518	0.132803	0.819493	17	constrained
xenobiotic catabolic process	GO:0042178	0.13303	0.820468	11	constrained
positive regulation of neurotransmitter secretion	GO:0001956	0.133133	0.820679	33	constrained
disaccharide biosynthetic process	GO:0046351	0.133166	0.820458	4	accelerated
regulation of response to endoplasmic reticulum stress	GO:1905897	0.133273	0.820692	66	constrained
aminopeptidase activity	GO:0004177	0.133552	0.821984	52	constrained
negative regulation of guanylate cyclase activity	GO:0031283	0.133621	0.821984	4	accelerated
double-strand break repair involved in meiotic recombination	GO:1990918	0.13371	0.822112	5	constrained
regulation of glucocorticoid metabolic process	GO:0031943	0.133823	0.822381	8	constrained
focal adhesion assembly	GO:0048041	0.133908	0.822476	29	constrained
rhombomere boundary formation	GO:0021654	0.133976	0.822475	6	constrained
regulation of pinocytosis	GO:0048548	0.133994	0.822158	9	accelerated
N-acetyl-beta-glucosaminyl-glycoprotein 4-beta-N-acetylgalactosaminyltransferase activity	GO:0033842	0.134004	0.821799	4	constrained
Rap guanyl-nucleotide exchange factor activity	GO:0017034	0.134078	0.821833	6	constrained
negative regulation of macrophage migration	GO:1905522	0.134173	0.821992	14	constrained
proteasome assembly	GO:0043248	0.134383	0.822857	15	constrained
positive regulation by host of viral process	GO:0044794	0.134473	0.822982	19	constrained
peptidyl-threonine autophosphorylation	GO:1990443	0.134643	0.8236	5	accelerated
chemorepulsion of axon	GO:0061643	0.134759	0.823888	9	accelerated
regulation of anion transmembrane transport	GO:1903959	0.134851	0.824026	24	accelerated
inositol biosynthetic process	GO:0006021	0.134883	0.823804	6	constrained
ATPase dependent transmembrane transport complex	GO:0098533	0.134886	0.823399	25	constrained
potassium channel inhibitor activity	GO:0019870	0.13509	0.824224	18	constrained
high-density lipoprotein particle binding	GO:0008035	0.135128	0.824035	10	constrained
hexose transmembrane transport	GO:0008645	0.135228	0.824222	59	constrained
positive regulation of lysosomal protein catabolic process	GO:1905167	0.135262	0.824009	3	constrained
transmitter-gated channel activity	GO:0022835	0.135267	0.823615	89	constrained
regulation of protein catabolic process at presynapse, modulating synaptic transmission	GO:0099575	0.135316	0.823496	4	constrained
positive regulation of acute inflammatory response to antigenic stimulus	GO:0002866	0.135386	0.823502	34	accelerated
response to endothelin	GO:1990839	0.135606	0.824419	5	constrained
amyloid-beta binding	GO:0001540	0.135618	0.824073	84	constrained
male mating behavior	GO:0060179	0.135675	0.823998	12	constrained
actin cortical patch localization	GO:0051666	0.135677	0.823591	6	constrained
positive regulation of mRNA catabolic process	GO:0061014	0.135739	0.82355	68	constrained
spindle microtubule	GO:0005876	0.135764	0.823282	56	constrained
negative regulation of hydrogen peroxide metabolic process	GO:0010727	0.135872	0.823514	12	constrained
positive regulation of epithelial cell proliferation involved in prostate gland development	GO:0060769	0.135934	0.823477	4	constrained
maintenance of cell polarity	GO:0030011	0.136182	0.824555	25	constrained
calcitonin family binding	GO:0097644	0.136399	0.825451	5	constrained
vanadium ion transmembrane transporter activity	GO:0015100	0.136436	0.82526	3	accelerated
mRNA cleavage and polyadenylation specificity factor complex	GO:0005847	0.136485	0.825134	16	constrained
metanephric comma-shaped body morphogenesis	GO:0072278	0.136538	0.825039	6	accelerated
threonine catabolic process	GO:0006567	0.136541	0.82464	10	accelerated
positive regulation of fat cell differentiation	GO:0045600	0.136779	0.825655	54	constrained
regulation of steroid hormone biosynthetic process	GO:0090030	0.137016	0.826669	16	constrained
regulation of gonad development	GO:1905939	0.137263	0.827742	15	constrained
Toll signaling pathway	GO:0008063	0.137724	0.830101	7	constrained
acylglycerol acyl-chain remodeling	GO:0036155	0.13774	0.829781	7	constrained
mesodermal cell fate commitment	GO:0001710	0.1378	0.829723	3	accelerated
protein-disulfide reductase (glutathione) activity	GO:0019153	0.137876	0.829757	3	constrained
muscle cell proliferation	GO:0033002	0.137927	0.829647	38	constrained
negative regulation of steroid hormone biosynthetic process	GO:0090032	0.138263	0.831248	6	constrained
poly-purine tract binding	GO:0070717	0.138287	0.830973	39	constrained
progesterone metabolic process	GO:0042448	0.138294	0.830602	17	constrained
glycosphingolipid binding	GO:0043208	0.138325	0.830366	13	constrained
glial cell fate determination	GO:0007403	0.138329	0.829973	4	constrained
positive regulation of ephrin receptor signaling pathway	GO:1901189	0.138358	0.829728	3	accelerated
response to antibiotic	GO:0046677	0.138453	0.829884	62	constrained
cell-substrate junction assembly	GO:0007044	0.13847	0.829566	58	constrained
podosome core	GO:0061825	0.138529	0.829503	5	accelerated
positive regulation of TORC1 signaling	GO:1904263	0.13861	0.829576	12	accelerated
lung epithelium development	GO:0060428	0.138632	0.82929	15	constrained
lysobisphosphatidic acid metabolic process	GO:2001311	0.138742	0.82953	3	constrained
histone H4-K8 acetylation	GO:0043982	0.138747	0.829148	15	constrained
excretion	GO:0007588	0.138768	0.828854	48	constrained
NAD(P)+-protein-arginine ADP-ribosyltransferase activity	GO:0003956	0.138867	0.829032	3	constrained
regulation of tyrosine phosphorylation of STAT protein	GO:0042509	0.138886	0.828732	66	constrained
[truncated: 1,046,576+ more rows]

## Sheet: T5. Rockfish Direct GO GSE
Description	p-value	FDR	Gene Count	Evolutionary Pressure
flavonoid metabolic process	1.67e-06	0.0195678	9	constrained
positive regulation of glycogen biosynthetic process	1.8e-06	0.0097839	16	constrained
sperm principal piece	3.17e-05	0.11487	16	constrained
toxin metabolic process	8.95e-05	0.243239	7	constrained
phosphatidylinositol phosphate 5-phosphatase activity	0.0001091	0.237205	6	constrained
negative regulation of transposition	0.0001345	0.243692	13	constrained
toll-like receptor signaling pathway	0.0002245	0.348648	43	constrained
endocytic vesicle lumen	0.0002322	0.315531	18	constrained
catecholamine metabolic process	0.0002612	0.315501	12	constrained
lysophospholipid transport	0.0002634	0.286342	4	constrained
regulation of ventricular cardiac muscle cell membrane depolarization	0.0003953	0.390664	7	accelerated
insulin receptor complex	0.0005963	0.540198	5	constrained
receptor-mediated endocytosis	0.0006036	0.504749	121	constrained
regulation of postsynaptic density protein 95 clustering	0.0006333	0.491757	6	constrained
phosphatidylinositol acyl-chain remodeling	0.0006812	0.493688	8	constrained
sulfate binding	0.0007005	0.475946	10	constrained
amine sulfotransferase activity	0.000714	0.456582	5	constrained
dopamine catabolic process	0.0007796	0.470835	9	constrained
positive regulation of glycogen (starch) synthase activity	0.0008092	0.46299	4	constrained
fin morphogenesis	0.0008291	0.450657	20	accelerated
protein tyrosine kinase collagen receptor activity	0.0010194	0.527709	6	accelerated
T cell migration	0.0010853	0.536286	7	constrained
targeting of mRNA for destruction involved in RNA interference	0.0011355	0.536697	4	constrained
locomotory behavior	0.0011372	0.515104	141	constrained
epithelial cell morphogenesis	0.0011399	0.495674	24	constrained
missingdef	0.0011796	0.493209	3	constrained
tissue development	0.0012163	0.489718	66	constrained
positive regulation of macrophage derived foam cell differentiation	0.0012234	0.474985	15	constrained
cellular response to hypoxia	0.0012392	0.464529	129	constrained
protein kinase C signaling	0.0012405	0.449516	15	constrained
positive regulation of cellular protein metabolic process	0.0012921	0.45311	16	constrained
keratan sulfate catabolic process	0.0015183	0.515795	15	constrained
regulation of mRNA processing	0.0015606	0.514099	21	constrained
positive regulation of astrocyte activation	0.0015711	0.502336	9	constrained
interleukin-7-mediated signaling pathway	0.001654	0.513732	18	constrained
amine metabolic process	0.0016833	0.50831	3	constrained
response to food	0.0017967	0.52789	25	constrained
symporter activity	0.0018053	0.516458	168	constrained
brush border membrane	0.0018448	0.514226	96	constrained
mitochondrial L-ornithine transmembrane transport	0.0019004	0.516481	3	constrained
viral process	0.0019698	0.522285	479	constrained
protein heterotetramerization	0.0019701	0.509928	52	constrained
external side of plasma membrane	0.0020359	0.514704	300	constrained
mesodermal cell migration	0.002062	0.509455	11	constrained
cellular response to prostaglandin stimulus	0.0020725	0.50067	15	constrained
behavioral response to ethanol	0.0020838	0.492456	12	constrained
insulin-activated receptor activity	0.0023673	0.547551	4	constrained
negative regulation of calcium-mediated signaling	0.0025365	0.574464	8	accelerated
N-acetylgalactosaminyl-proteoglycan 3-beta-glucuronosyltransferase activity	0.0025601	0.567976	3	constrained
T cell aggregation	0.0026862	0.584034	3	constrained
positive regulation of protein dephosphorylation	0.00273	0.581918	26	accelerated
PTB domain binding	0.0027704	0.579173	6	constrained
cellular response to interleukin-1	0.0028188	0.578173	49	constrained
EH domain binding	0.0028274	0.569198	4	constrained
glycogen catabolic process	0.0030386	0.600593	20	constrained
ERK1 and ERK2 cascade	0.0030483	0.591751	36	constrained
dorsal/ventral axon guidance	0.0031229	0.595597	5	constrained
spindle assembly	0.0032646	0.611887	42	constrained
aryl sulfotransferase activity	0.0033065	0.609237	7	constrained
tRNA (guanine-N2-)-methyltransferase activity	0.003352	0.607327	3	constrained
low-density lipoprotein particle receptor binding	0.0035028	0.624245	31	constrained
sodium:proton antiporter activity	0.0036166	0.63413	14	constrained
response to hydrostatic pressure	0.003648	0.629483	3	constrained
regulation of toll-like receptor 4 signaling pathway	0.0037768	0.641525	3	accelerated
nucleoside-triphosphatase activity	0.0038659	0.646557	9	constrained
regulation of proteasomal ubiquitin-dependent protein catabolic process	0.0039175	0.64526	13	constrained
phosphatidic acid binding	0.0039667	0.643612	22	accelerated
messenger ribonucleoprotein complex assembly	0.0040418	0.646153	3	constrained
regulation of intracellular pH	0.0041588	0.655222	39	constrained
reelin-mediated signaling pathway	0.0043525	0.675943	10	constrained
ficolin-1-rich granule lumen	0.0043996	0.673635	130	constrained
positive regulation of small GTPase mediated signal transduction	0.004486	0.677324	12	constrained
alpha-L-fucosidase activity	0.004497	0.669683	3	accelerated
establishment of skin barrier	0.0047021	0.690764	29	constrained
epithelial cell differentiation involved in prostate gland development	0.0048078	0.696875	5	constrained
endoplasmic reticulum tubular network organization	0.0048902	0.699492	8	constrained
extrinsic component of external side of plasma membrane	0.0049139	0.693753	11	constrained
Rac protein signal transduction	0.0051522	0.718071	30	constrained
manganese ion homeostasis	0.0051753	0.712161	3	accelerated
missingdef	0.0051948	0.705908	42	constrained
cellular response to prostaglandin E stimulus	0.0052857	0.709393	17	constrained
positive regulation of translational initiation	0.0053036	0.703115	19	constrained
regulation of hydrogen peroxide metabolic process	0.0053698	0.703314	11	constrained
very-low-density lipoprotein particle clearance	0.0054187	0.70127	7	constrained
sulfation	0.0057068	0.729866	9	constrained
reduction of food intake in response to dietary excess	0.0058274	0.736624	5	constrained
response to insulin	0.0058913	0.736142	88	constrained
pyridoxal phosphate biosynthetic process	0.0059242	0.731841	3	accelerated
missingdef	0.0059377	0.725267	4	constrained
regulation of calcium ion transmembrane transporter activity	0.0059995	0.724673	4	accelerated
cytochrome-b5 reductase activity, acting on NAD(P)H	0.0060205	0.719218	6	constrained
positive regulation of excitatory postsynaptic potential	0.0060541	0.715371	41	constrained
bone mineralization involved in bone maturation	0.006174	0.721694	4	accelerated
positive regulation of T-helper 2 cell differentiation	0.0062612	0.724101	8	constrained
cGMP-stimulated cyclic-nucleotide phosphodiesterase activity	0.0062758	0.71815	5	constrained
negative regulation of pancreatic juice secretion	0.0063198	0.715652	8	constrained
adipose tissue development	0.0063687	0.713754	35	constrained
seminiferous tubule development	0.0065022	0.72128	16	constrained
chitin binding	0.00654	0.718145	12	constrained
sodium ion transport	0.0066034	0.717856	157	constrained
polysaccharide catabolic process	0.0066206	0.712599	3	constrained
negative regulation of cell growth	0.0066916	0.71318	124	constrained
somatic cell DNA recombination	0.006745	0.711892	3	constrained
mRNA cleavage factor complex	0.0067612	0.70674	5	constrained
glycogen metabolic process	0.0068009	0.70412	45	constrained
siRNA binding	0.0068663	0.704184	8	constrained
proteoglycan biosynthetic process	0.0068924	0.700255	31	constrained
antigen processing and presentation of endogenous peptide antigen via MHC class I	0.0069512	0.69969	8	accelerated
mammary gland epithelial cell differentiation	0.0070953	0.707642	19	constrained
siRNA loading onto RISC involved in RNA interference	0.0071193	0.703581	4	constrained
apical part of cell	0.0072399	0.709054	108	constrained
N-acetyllactosaminide beta-1,6-N-acetylglucosaminyltransferase activity	0.0072663	0.705285	4	accelerated
positive regulation of blood vessel endothelial cell migration	0.0075231	0.723749	42	constrained
14-3-3 protein binding	0.0075448	0.719469	39	constrained
positive regulation of lymphotoxin A biosynthetic process	0.0076825	0.72623	5	constrained
regulation of kainate selective glutamate receptor activity	0.0077934	0.730363	5	constrained
angiogenesis involved in coronary vascular morphogenesis	0.0079426	0.737983	10	constrained
missingdef	0.0079427	0.731738	4	constrained
sodium ion transmembrane transport	0.0079647	0.727599	98	constrained
glycolipid catabolic process	0.0079962	0.724389	4	accelerated
manganese ion transmembrane transport	0.0080166	0.720235	13	accelerated
embryonic body morphogenesis	0.0080253	0.715107	15	constrained
negative regulation of sodium ion transport	0.0080871	0.714755	15	constrained
cellular aldehyde metabolic process	0.0081601	0.715391	12	constrained
acrosin binding	0.0082168	0.714599	29	accelerated
taurine binding	0.0082181	0.709039	3	constrained
lipoprotein biosynthetic process	0.0082187	0.703508	11	constrained
inositol phosphate dephosphorylation	0.0085691	0.727771	22	constrained
learning	0.008611	0.72566	86	constrained
MDM2/MDM4 family protein binding	0.0087657	0.733015	13	constrained
tumor necrosis factor production	0.0087859	0.729096	6	constrained
condensed nuclear chromosome kinetochore	0.0088848	0.731717	10	constrained
positive regulation of macroautophagy	0.0089154	0.728717	34	constrained
negative regulation of heterotypic cell-cell adhesion	0.0090036	0.730434	11	constrained
low-density lipoprotein particle clearance	0.0091733	0.738688	34	constrained
calcineurin-mediated signaling	0.0092983	0.743249	15	constrained
protein O-linked glycosylation via threonine	0.0093647	0.743092	6	accelerated
positive regulation of hydrolase activity	0.0094203	0.742088	4	constrained
pronephros development	0.0095592	0.747612	65	constrained
response to dietary excess	0.0096042	0.745766	13	constrained
membrane repolarization during cardiac muscle cell action potential	0.0096971	0.74764	14	constrained
smooth endoplasmic reticulum	0.0097571	0.746968	40	constrained
ethanol catabolic process	0.0097799	0.743478	13	constrained
response to estradiol	0.0097994	0.739787	133	constrained
phosphatidylinositol phosphate 4-phosphatase activity	0.0098394	0.737684	5	constrained
androgen binding	0.0098965	0.736883	3	constrained
negative regulation of epithelial cell proliferation	0.0099045	0.732461	61	constrained
intrinsic component of external side of plasma membrane	0.0100005	0.734564	6	constrained
arachidonic acid secretion	0.0100311	0.731866	22	constrained
missingdef	0.0101094	0.732662	3	accelerated
transcription elongation factor complex	0.0102572	0.73845	31	constrained
positive regulation of calcium:sodium antiporter activity	0.0102673	0.734315	5	constrained
phosphatidylinositol-3-phosphatase activity	0.0103491	0.735327	14	constrained
positive regulation of protein localization to presynapse	0.0104897	0.740477	3	constrained
regulation of signaling	0.0106168	0.744614	9	accelerated
missingdef	0.0107991	0.752545	3	accelerated
micro-ribonucleoprotein complex	0.0108415	0.750688	14	constrained
telomere organization	0.0109344	0.752328	12	constrained
cholesterol homeostasis	0.0109478	0.748513	87	constrained
positive regulation of chemokine secretion	0.0112784	0.766297	10	constrained
membrane depolarization during AV node cell action potential	0.0113416	0.765805	4	constrained
positive regulation of miRNA mediated inhibition of translation	0.0116195	0.779726	3	constrained
cytokine-mediated signaling pathway	0.0117702	0.784993	256	constrained
UDP-N-acetylglucosamine transferase complex	0.0118714	0.786915	13	accelerated
phosphatidylinositol-4-phosphate phosphatase activity	0.011948	0.787192	6	constrained
deadenylation-independent decapping of nuclear-transcribed mRNA	0.0119537	0.782823	7	accelerated
peptidyl-arginine methylation	0.0119653	0.778891	8	constrained
spermatogenesis	0.0119776	0.775051	418	constrained
missingdef	0.0119961	0.771654	6	constrained
positive regulation of cyclin-dependent protein serine/threonine kinase activity	0.0123519	0.789868	43	constrained
chondroitin sulfate proteoglycan biosynthetic process	0.0126099	0.80165	18	constrained
extracellular polysaccharide biosynthetic process	0.0126634	0.800371	3	constrained
9-cis-retinoic acid biosynthetic process	0.0126853	0.797121	4	constrained
very-low-density lipoprotein particle binding	0.0128701	0.804085	3	constrained
spinal cord oligodendrocyte cell differentiation	0.0128821	0.800236	4	constrained
basal ectoplasmic specialization	0.0128911	0.796245	3	accelerated
missingdef	0.0129973	0.798269	5	accelerated
fin development	0.0131632	0.803917	23	accelerated
norepinephrine-epinephrine vasoconstriction involved in regulation of systemic arterial blood pressure	0.0133602	0.81139	3	accelerated
regulation of fatty acid biosynthetic process	0.0135547	0.818629	9	constrained
negative regulation of canonical Wnt signaling pathway	0.013645	0.819529	186	constrained
chromosome condensation	0.0136545	0.815594	27	accelerated
positive regulation of fatty acid beta-oxidation	0.0136685	0.811969	11	constrained
fucose metabolic process	0.0136846	0.808507	9	accelerated
chromocenter	0.0137001	0.805047	12	constrained
amino acid binding	0.0137132	0.801485	32	constrained
peptide antigen-transporting ATPase activity	0.0137445	0.799018	3	accelerated
regulation of protein ubiquitination	0.0137577	0.795532	18	constrained
beta-2 adrenergic receptor binding	0.0138685	0.797696	9	constrained
inositol bisphosphate phosphatase activity	0.0140202	0.802177	5	constrained
substantia nigra development	0.0140238	0.798182	39	constrained
genetic imprinting	0.0140441	0.795174	5	constrained
secondary active sulfate transmembrane transporter activity	0.0140597	0.791933	17	constrained
integral component of synaptic vesicle membrane	0.0141548	0.79318	55	constrained
cellular response to endothelin	0.0142357	0.793622	4	constrained
histone-arginine N-methyltransferase activity	0.0142841	0.792257	12	constrained
negative regulation of bile acid biosynthetic process	0.0144873	0.799449	3	accelerated
scaffold protein binding	0.0146069	0.801978	77	constrained
anion transmembrane transport	0.014712	0.803689	74	constrained
inositol monophosphate 1-phosphatase activity	0.0147545	0.801981	6	constrained
Rab guanyl-nucleotide exchange factor activity	0.014771	0.798883	51	constrained
dichotomous subdivision of terminal units involved in salivary gland branching	0.0147798	0.795402	8	constrained
galactosylceramide catabolic process	0.0147975	0.792432	3	constrained
regulation of type B pancreatic cell proliferation	0.0149371	0.795986	9	constrained
R2TP complex	0.0149601	0.793323	5	accelerated
regulation of cytokinesis	0.0149807	0.790559	44	constrained
regulation of cell division	0.0151396	0.795085	11	constrained
carbohydrate transport	0.0152244	0.795694	58	constrained
calcium:proton antiporter activity	0.0152719	0.794358	4	accelerated
positive regulation of mesenchymal stem cell differentiation	0.0153486	0.794546	5	constrained
prostaglandin D receptor activity	0.0154013	0.793495	3	accelerated
ureteric bud invasion	0.0154737	0.793465	4	constrained
regulation of sodium ion transmembrane transporter activity	0.0155161	0.791904	16	accelerated
calcitonin receptor activity	0.0155309	0.788955	4	constrained
embryonic camera-type eye morphogenesis	0.0155411	0.785801	28	constrained
procollagen-proline 4-dioxygenase activity	0.015673	0.788802	7	constrained
ribosomal small subunit assembly	0.0160213	0.802615	15	accelerated
potassium ion import across plasma membrane	0.0163401	0.814831	67	constrained
acetyl-CoA metabolic process	0.0164413	0.816134	8	constrained
positive regulation of cell size	0.0164605	0.813373	16	constrained
cellular response to antibiotic	0.0165213	0.812683	12	constrained
intrinsic apoptotic signaling pathway	0.0165913	0.812451	34	constrained
NAD biosynthetic process	0.0166486	0.811601	13	constrained
nuclear euchromatin	0.0167398	0.812403	31	accelerated
cysteine biosynthetic process	0.016769	0.810204	4	constrained
Fanconi anaemia nuclear complex	0.0169309	0.814406	22	constrained
missingdef	0.0173447	0.830635	14	accelerated
cellular response to glucose starvation	0.0173758	0.828475	45	constrained
sodium ion import across plasma membrane	0.017394	0.825721	20	constrained
retinol binding	0.0174421	0.824405	12	constrained
positive regulation of endocytosis	0.0174912	0.823146	33	constrained
potassium:proton antiporter activity	0.0175054	0.820264	12	constrained
melanosome	0.0176291	0.822515	119	constrained
positive regulation of keratinocyte proliferation	0.0176661	0.820719	12	constrained
pointed-end actin filament capping	0.0177016	0.818868	7	accelerated
positive regulation of muscle cell differentiation	0.0179658	0.827569	33	constrained
positive regulation of potassium ion import	0.0179696	0.824251	16	constrained
HAUS complex	0.0181361	0.828393	9	constrained
regulation of DNA recombination	0.0181601	0.826019	5	constrained
cellular response to estradiol stimulus	0.0181695	0.823003	45	constrained
negative regulation of lipid transport	0.0181735	0.819768	5	constrained
positive regulation of peptidyl-serine phosphorylation	0.0181807	0.816704	95	constrained
positive regulation of sprouting angiogenesis	0.0182202	0.81511	24	constrained
regulation of DNA damage checkpoint	0.0184155	0.820471	11	constrained
complement binding	0.0184525	0.818764	7	constrained
chloride channel inhibitor activity	0.0185924	0.821618	16	constrained
peptidyl-aspartic acid hydroxylation	0.0186694	0.82168	4	constrained
endoplasmic reticulum-Golgi intermediate compartment	0.0187014	0.81977	89	constrained
modulation by virus of host process	0.0187951	0.820568	7	constrained
oligodendrocyte differentiation	0.0188403	0.819252	53	constrained
immunoglobulin secretion	0.018901	0.818617	4	constrained
positive regulation of gliogenesis	0.0189455	0.817288	7	constrained
missingdef	0.0192047	0.825195	3	constrained
taste bud formation	0.0192489	0.823838	3	constrained
renal absorption	0.0196905	0.839433	21	constrained
alphav-beta3 integrin-PKCalpha complex	0.0197145	0.837173	6	constrained
transmission of nerve impulse	0.0198184	0.838311	32	accelerated
dendritic spine morphogenesis	0.0198925	0.838184	29	constrained
mitochondrion distribution	0.0199664	0.838049	12	constrained
dTMP biosynthetic process	0.0199897	0.8358	4	accelerated
ribosomal large subunit biogenesis	0.0200783	0.836288	37	constrained
fatty-acyl-CoA biosynthetic process	0.0200937	0.833735	15	constrained
peptidyl-arginine methylation, to asymmetrical-dimethyl arginine	0.0203138	0.839663	11	constrained
generation of neurons	0.020366	0.838632	23	constrained
S-shaped body morphogenesis	0.020385	0.836247	6	accelerated
endosome membrane	0.0204615	0.836229	252	constrained
regulation of cation channel activity	0.020534	0.836049	5	accelerated
intestinal hexose absorption	0.0205812	0.834844	4	constrained
alphav-beta3 integrin-IGF-1-IGF1R complex	0.0205949	0.832294	6	constrained
negative regulation of transmission of nerve impulse	0.0206594	0.831809	3	constrained
phosphatidylinositol transporter activity	0.0208919	0.838066	14	accelerated
fatty acid oxidation	0.0208921	0.834993	21	constrained
animal organ morphogenesis	0.0209564	0.834495	201	constrained
cortical endoplasmic reticulum	0.0209816	0.832449	7	accelerated
endothelial cell chemotaxis	0.0211386	0.835628	9	constrained
positive regulation of viral genome replication	0.0211699	0.833833	30	constrained
clathrin coat of coated pit	0.0212151	0.832597	12	constrained
intermediate-density lipoprotein particle	0.0212942	0.832695	8	constrained
CD4-positive, alpha-beta T cell differentiation	0.0214162	0.834464	5	accelerated
cellular response to heparin	0.0215345	0.836077	5	constrained
histone methyltransferase activity (H4-R3 specific)	0.0216153	0.836227	5	constrained
regulation of cytoplasmic translation	0.0216328	0.833937	3	constrained
negative regulation of endothelial cell chemotaxis	0.0216364	0.831128	4	accelerated
regulation of platelet-derived growth factor receptor-alpha signaling pathway	0.0216591	0.829071	6	accelerated
hydrolase activity, acting on ester bonds	0.0217336	0.829003	36	constrained
manganese ion transmembrane transporter activity	0.0217402	0.826356	7	accelerated
respiratory chain complex II	0.0217748	0.824787	3	accelerated
positive regulation of fibroblast apoptotic process	0.0218161	0.823482	6	constrained
voltage-gated potassium channel activity involved in cardiac muscle cell action potential repolarization	0.0218259	0.821001	8	constrained
AMP binding	0.0218933	0.820697	22	constrained
positive chemotaxis	0.0219306	0.81927	46	constrained
cellular response to estrogen stimulus	0.0219521	0.817265	35	constrained
endosome lumen	0.0219793	0.815485	29	constrained
epidermis morphogenesis	0.0220088	0.813802	13	constrained
centrosome cycle	0.0220236	0.811588	45	constrained
endoplasmic reticulum chaperone complex	0.0220332	0.809199	12	constrained
acetylgalactosaminyltransferase activity	0.022172	0.811555	30	constrained
triphosphoric monoester hydrolase activity	0.0223011	0.813541	3	accelerated
U2 snRNP	0.0223693	0.8133	14	constrained
laminin-3 complex	0.0224544	0.813673	5	constrained
negative regulation of endoplasmic reticulum calcium ion concentration	0.0225018	0.812681	9	accelerated
cargo receptor activity	0.0225308	0.811034	19	constrained
linoleic acid metabolic process	0.0225362	0.808551	13	constrained
clathrin-coated pit	0.0225741	0.807247	84	constrained
positive regulation of hydrogen peroxide-mediated programmed cell death	0.0226401	0.806953	5	constrained
regulation of presynapse assembly	0.0226724	0.805463	45	constrained
cellular response to xenobiotic stimulus	0.022756	0.8058	32	constrained
negative regulation of calcium ion transport into cytosol	0.0227634	0.803445	5	constrained
cornified envelope assembly	0.0227848	0.801597	5	constrained
protein localization to M-band	0.0228042	0.799692	4	accelerated
negative regulation of blood vessel endothelial cell migration	0.022845	0.798547	25	constrained
ion transmembrane transport	0.0230483	0.803071	418	constrained
phospholipid binding	0.0231101	0.802651	163	constrained
cardiovascular system development	0.0232313	0.804291	23	constrained
positive regulation of cyclin-dependent protein kinase activity	0.023252	0.802452	7	constrained
nucleosome assembly	0.0233374	0.802851	73	constrained
neurotransmitter:sodium symporter activity	0.0233375	0.800322	42	constrained
oxalic acid secretion	0.0233585	0.798523	7	constrained
hydroxylysine biosynthetic process	0.0233892	0.797066	4	accelerated
group II metabotropic glutamate receptor activity	0.0234532	0.796749	4	constrained
high-affinity inorganic phosphate:sodium symporter activity	0.0235707	0.798246	3	constrained
inward rectifier potassium channel activity	0.0235847	0.79624	32	constrained
cell division	0.0236222	0.795037	416	constrained
regulation of Cdc42 protein signal transduction	0.0236938	0.794985	8	constrained
peptidyl-arginine omega-N-methylation	0.02388	0.798768	4	constrained
regulation of lipid metabolic process	0.0238982	0.796924	105	constrained
extracellular matrix structural constituent conferring compression resistance	0.0239133	0.794989	23	constrained
regulation of retinal cell programmed cell death	0.0239739	0.794574	5	constrained
cellular response to magnesium ion	0.0240043	0.793163	7	constrained
positive regulation of ion transmembrane transporter activity	0.0240325	0.791689	17	constrained
antiporter activity	0.0240964	0.791396	76	constrained
cerebral cortex GABAergic interneuron differentiation	0.0242445	0.793861	4	constrained
modulation of excitatory postsynaptic potential	0.0243833	0.796009	9	constrained
response to electrical stimulus	0.0244582	0.796063	32	constrained
energy homeostasis	0.0244602	0.793752	48	constrained
male sex determination	0.0244868	0.79225	11	constrained
positive regulation of positive chemotaxis	0.0246004	0.793564	18	constrained
regulation of triglyceride metabolic process	0.0248192	0.798253	10	constrained
activin-activated receptor activity	0.0252028	0.8082	3	accelerated
negative regulation of actin filament bundle assembly	0.0252747	0.808121	7	constrained
cell proliferation in hindbrain	0.025322	0.807259	3	accelerated
determination of adult lifespan	0.0255091	0.810846	21	accelerated
peptide-aspartate beta-dioxygenase activity	0.0255404	0.809474	3	constrained
dynamin family protein polymerization involved in mitochondrial fission	0.0255437	0.807225	6	accelerated
positive regulation of transcription from RNA polymerase III promoter	0.0257196	0.810428	11	constrained
anion transmembrane transporter activity	0.0257967	0.810508	25	constrained
aspartic-type endopeptidase activity	0.0259847	0.814062	25	accelerated
endothelial cell migration	0.0260837	0.814816	35	constrained
serine phosphorylation of STAT protein	0.0261336	0.814035	5	accelerated
carnitine shuttle	0.0261435	0.812017	12	constrained
growth factor dependent regulation of skeletal muscle satellite cell proliferation	0.0261536	0.810016	4	constrained
inositol trisphosphate phosphatase activity	0.0261615	0.807959	3	constrained
cellular response to testosterone stimulus	0.0262235	0.80758	12	constrained
skeletal muscle tissue development	0.0263291	0.808541	114	constrained
positive regulation of protein complex disassembly	0.0264629	0.810361	7	constrained
oligodendrocyte cell fate specification	0.0265387	0.810399	6	constrained
regulation of epithelial cell proliferation	0.0265732	0.80918	13	accelerated
positive regulation of hyaluronan biosynthetic process	0.0265869	0.807336	7	constrained
cellular glucuronidation	0.0267238	0.809232	13	accelerated
cartilage morphogenesis	0.0267574	0.807999	25	constrained
testosterone dehydrogenase (NAD+) activity	0.0268941	0.809877	11	constrained
chemotaxis	0.0270133	0.81122	142	constrained
cellular response to Thyroglobulin triiodothyronine	0.027084	0.811102	6	constrained
phosphatidylinositol bisphosphate binding	0.0270852	0.80891	6	accelerated
cellular aromatic compound metabolic process	0.0271489	0.808591	5	constrained
negative regulation of sodium ion transmembrane transporter activity	0.0271546	0.806551	11	constrained
positive regulation of skeletal muscle tissue development	0.0271766	0.805005	13	constrained
missingdef	0.0272325	0.804469	8	constrained
positive regulation of protein polymerization	0.0272471	0.802719	8	constrained
negative regulation of chemokine production	0.0272892	0.801786	3	constrained
leptin-mediated signaling pathway	0.0274009	0.802898	9	constrained
embryonic liver development	0.0274248	0.801438	9	constrained
retinoid metabolic process	0.0274448	0.799872	70	constrained
extrinsic component of mitochondrial outer membrane	0.0275561	0.800969	5	accelerated
intracellular transport	0.0276074	0.80032	28	constrained
protoporphyrinogen IX biosynthetic process	0.0276318	0.798897	9	accelerated
protein O-linked glycosylation via serine	0.0276716	0.797926	11	accelerated
uniporter activity	0.027742	0.797839	3	accelerated
perikaryon	0.0278309	0.798284	195	constrained
oogenesis	0.027926	0.798904	34	constrained
chronic inflammatory response	0.0279312	0.796956	4	accelerated
flagellated sperm motility	0.0279977	0.796762	66	constrained
detection of stimulus involved in sensory perception	0.0280489	0.796135	3	accelerated
negative regulation of neuron death	0.028114	0.795904	84	constrained
positive regulation of canonical Wnt signaling pathway	0.0281464	0.794752	167	constrained
very-long-chain-acyl-CoA dehydrogenase activity	0.0282204	0.794777	3	accelerated
laminin complex	0.0284245	0.798457	11	constrained
regulation of cell migration	0.0284365	0.796735	132	constrained
snRNA transcription from RNA polymerase II promoter	0.0284894	0.796165	71	constrained
ion homeostasis	0.0284899	0.794138	21	constrained
protein localization to cell cortex	0.0286476	0.796491	3	accelerated
thyroid hormone transport	0.0287061	0.796082	9	accelerated
N-acetylglucosamine 6-O-sulfotransferase activity	0.0287768	0.796012	8	constrained
positive regulation of chondrocyte differentiation	0.0288978	0.79733	27	constrained
sensory perception of smell	0.0289164	0.795823	69	constrained
neurotransmitter receptor internalization	0.0289304	0.794198	12	accelerated
neuron projection guidance	0.0290555	0.795623	9	constrained
viral entry into host cell	0.0291254	0.795533	88	constrained
positive regulation of cell fate specification	0.0292868	0.797937	5	constrained
triglyceride catabolic process	0.0293893	0.798728	35	constrained
chylomicron assembly	0.0294766	0.799103	10	constrained
long-chain-acyl-CoA dehydrogenase activity	0.0295224	0.798353	4	accelerated
positive regulation of calcium-mediated signaling	0.0295235	0.796402	19	constrained
embryonic heart tube development	0.0295438	0.794977	44	constrained
regulation of intracellular transport	0.0295919	0.794305	4	constrained
positive regulation of humoral immune response mediated by circulating immunoglobulin	0.0298166	0.798365	5	accelerated
cellular response to glucose stimulus	0.0300205	0.80185	64	constrained
stem cell development	0.0300608	0.800958	9	constrained
paranodal junction	0.0300974	0.799973	14	accelerated
pharyngeal system development	0.030245	0.801935	31	constrained
negative regulation of cartilage development	0.0303891	0.803795	9	accelerated
primary amine oxidase activity	0.0304804	0.804253	3	constrained
secretory granule membrane	0.0306241	0.806089	81	constrained
negative regulation of cell-cell adhesion mediated by integrin	0.0306641	0.805192	4	constrained
regulation of T cell differentiation in thymus	0.0306699	0.803404	8	constrained
corticotropin hormone secreting cell differentiation	0.0307717	0.804133	7	constrained
metal ion transmembrane transporter activity	0.0308706	0.804782	16	accelerated
action potential	0.0308737	0.802938	20	constrained
regulation of gene silencing by miRNA	0.0308934	0.801533	65	constrained
neuronal action potential	0.030905	0.799924	45	constrained
chondroblast differentiation	0.0309222	0.798468	8	constrained
mRNA transport	0.030928	0.796726	97	constrained
ventral spinal cord interneuron fate commitment	0.0309759	0.796073	3	constrained
G-protein coupled purinergic nucleotide receptor signaling pathway	0.0310039	0.794914	14	constrained
paranodal junction assembly	0.031081	0.795015	16	accelerated
ornithine transport	0.0313891	0.801012	3	constrained
response to growth factor	0.0313956	0.799301	14	constrained
dendritic spine organization	0.031448	0.798765	6	constrained
kinetochore assembly	0.0315454	0.799371	12	constrained
proteoglycan sulfotransferase activity	0.031723	0.802002	4	constrained
transcriptional activator activity, RNA polymerase II transcription regulatory region sequence-specific DNA binding	0.0317546	0.800938	445	constrained
laminin-5 complex	0.0317616	0.79926	4	constrained
cellular response to staurosporine	0.0318323	0.799189	7	accelerated
photoreceptor outer segment membrane	0.0318376	0.797481	19	accelerated
formin-nucleated actin cable assembly	0.0318545	0.79607	7	constrained
chitin metabolic process	0.0319146	0.795742	9	constrained
	0.0319398	0.794548	15	accelerated
negative regulation of hydrogen peroxide metabolic process	0.0320756	0.796105	4	constrained
RNA polymerase II transcription factor binding	0.0322334	0.798199	59	constrained
regulation of cytokine production	0.0322652	0.79717	8	accelerated
regulation of dendritic spine morphogenesis	0.0322922	0.796028	23	accelerated
posterior mesonephric tubule development	0.032395	0.796756	3	constrained
prostate gland development	0.0324114	0.79536	18	constrained
long-chain fatty-acyl-CoA metabolic process	0.032416	0.793681	5	constrained
semaphorin-plexin signaling pathway involved in bone trabecula morphogenesis	0.0324348	0.792357	4	accelerated
chylomicron remodeling	0.0326214	0.795128	10	constrained
response to cholecystokinin	0.0327325	0.796051	4	constrained
prostate gland growth	0.032797	0.79584	8	constrained
delta DNA polymerase complex	0.0328045	0.794249	3	constrained
positive regulation of cholesterol efflux	0.0328069	0.792542	19	constrained
cytoplasmic side of apical plasma membrane	0.0328452	0.791708	5	accelerated
substrate adhesion-dependent cell spreading	0.032906	0.791418	72	constrained
positive regulation of adenylate cyclase-activating G-protein coupled receptor signaling pathway	0.0330034	0.792009	6	constrained
meiotic sister chromatid cohesion, centromeric	0.0330408	0.79116	4	constrained
organic cation transport	0.0330488	0.789612	19	constrained
regulation of B cell proliferation	0.0331145	0.789447	5	accelerated
melanosome localization	0.033137	0.788255	8	constrained
regulation of hematopoietic stem cell differentiation	0.0331664	0.787231	77	constrained
positive regulation of glucocorticoid receptor signaling pathway	0.0331697	0.785594	7	constrained
zonula adherens	0.0332075	0.78478	16	constrained
negative regulation of intracellular estrogen receptor signaling pathway	0.0333324	0.786023	14	constrained
DNA damage response, signal transduction by p53 class mediator resulting in cell cycle arrest	0.0334892	0.788011	56	constrained
membrane-bounded organelle	0.0335693	0.78819	5	accelerated
positive regulation of corticotropin secretion	0.0335895	0.786964	3	constrained
regulation of blood pressure	0.0338166	0.790581	64	constrained
positive regulation of sodium ion transmembrane transporter activity	0.0338216	0.789001	15	constrained
positive regulation of G1/S transition of mitotic cell cycle	0.0338997	0.78913	36	constrained
heparan sulfate proteoglycan metabolic process	0.0339237	0.788001	5	accelerated
regulation of neutrophil chemotaxis	0.0339527	0.786993	9	accelerated
phospholipase A2 activity (consuming 1,2-dipalmitoylphosphatidylcholine)	0.0340249	0.786989	17	constrained
C3HC4-type RING finger domain binding	0.0341215	0.787547	6	constrained
autophagy of peroxisome	0.0342533	0.788914	7	constrained
regulation of translational initiation in response to stress	0.0342652	0.78752	3	accelerated
bone mineralization	0.0343237	0.7872	54	accelerated
glucuronosyl-N-acetylgalactosaminyl-proteoglycan 4-beta-N-acetylgalactosaminyltransferase activity	0.0343772	0.786767	4	constrained
nuclear pore	0.0343848	0.785288	71	constrained
regulation of leukocyte migration	0.0344035	0.784068	9	constrained
opsin transport	0.0346224	0.787406	6	accelerated
phosphatidylinositol trisphosphate phosphatase activity	0.0346244	0.785808	4	constrained
male meiosis I	0.0346442	0.784619	25	constrained
melanosome membrane	0.0347038	0.784335	21	constrained
motile cilium	0.0347726	0.784259	133	constrained
positive regulation of glucose metabolic process	0.0348043	0.783349	11	constrained
lipid transporter activity	0.0348284	0.782272	36	constrained
meiotic DNA double-strand break formation	0.0348795	0.781804	5	constrained
sarcolemma	0.0348803	0.780213	182	constrained
keratan sulfate biosynthetic process	0.0352096	0.785962	33	constrained
pyridine nucleotide biosynthetic process	0.035211	0.784383	11	constrained
phagosome acidification	0.0352664	0.78401	25	constrained
acetylcholine receptor signaling pathway	0.0352785	0.782679	8	constrained
positive regulation of meiotic cell cycle	0.0353484	0.782632	3	constrained
chylomicron remnant	0.0354351	0.782957	4	constrained
brown fat cell differentiation	0.0354615	0.781951	33	constrained
NFAT protein binding	0.0354795	0.780764	7	constrained
cellular response to hormone stimulus	0.035518	0.780033	63	constrained
rRNA methyltransferase activity	0.03555	0.779161	8	constrained
cysteine-type carboxypeptidase activity	0.035685	0.780547	4	constrained
negative regulation of transcription by competitive promoter binding	0.035693	0.779154	10	accelerated
leukotriene B4 receptor activity	0.0359684	0.783592	4	constrained
regulation of epithelial cell differentiation	0.0359977	0.782662	7	constrained
missingdef	0.0360276	0.781749	6	constrained
cofactor binding	0.0360709	0.781129	38	accelerated
negative regulation of interferon-beta production	0.0361355	0.780972	14	constrained
cellular response to fluoride	0.0363998	0.785123	4	accelerated
ganglioside GM1 binding	0.0364003	0.78358	3	constrained
CD4 receptor binding	0.0364045	0.782121	15	accelerated
negative regulation of action potential	0.0365238	0.783137	3	constrained
C-4 methylsterol oxidase activity	0.0365265	0.781653	5	accelerated
transforming growth factor beta receptor complex assembly	0.0365402	0.78041	4	constrained
endoribonuclease activity, producing 5'-phosphomonoesters	0.0365477	0.779039	3	constrained
rhombomere 6 development	0.0366771	0.780268	3	constrained
V(D)J recombination	0.03674	0.780079	11	accelerated
ubiquitin-dependent protein catabolic process via the multivesicular body sorting pathway	0.0368905	0.781748	23	constrained
anion:anion antiporter activity	0.0369869	0.782266	26	constrained
response to acrylamide	0.0370188	0.78142	4	constrained
protein de-ADP-ribosylation	0.0372112	0.783959	5	constrained
animal organ development	0.0372427	0.783105	16	constrained
miRNA catabolic process	0.0372718	0.782204	8	accelerated
glycerol-3-phosphate metabolic process	0.0373934	0.783244	12	accelerated
RNA-DNA hybrid ribonuclease activity	0.0373975	0.781824	8	constrained
chylomicron remnant clearance	0.03744	0.78121	9	constrained
membrane repolarization during action potential	0.0374599	0.780128	6	constrained
Type I pneumocyte differentiation	0.0377316	0.784283	6	accelerated
neutrophil activation	0.0377416	0.782994	7	accelerated
telomere maintenance in response to DNA damage	0.0377435	0.781542	3	accelerated
lipoprotein metabolic process	0.037757	0.780335	29	constrained
positive regulation of autophagy of mitochondrion in response to mitochondrial depolarization	0.0377698	0.779119	5	accelerated
ferric-chelate reductase activity	0.037815	0.778574	4	constrained
progesterone receptor binding	0.0378315	0.777441	8	constrained
monocyte chemotaxis	0.0378752	0.77687	20	constrained
missingdef	0.0378924	0.775759	4	constrained
negative regulation of ossification	0.0379019	0.774495	26	constrained
vitamin A metabolic process	0.0379476	0.773974	8	constrained
regulation of mRNA stability	0.0380325	0.774253	106	constrained
rhodopsin mediated signaling pathway	0.0381132	0.774446	9	accelerated
excitatory synapse assembly	0.0382454	0.775682	9	constrained
growth cone lamellipodium	0.0382479	0.774288	5	constrained
vesicle fusion with endoplasmic reticulum-Golgi intermediate compartment (ERGIC) membrane	0.0383132	0.774169	6	accelerated
positive regulation of activated T cell proliferation	0.0384378	0.775245	22	constrained
regulation of sodium ion transport	0.0384412	0.773878	26	constrained
regulation of T cell activation	0.038524	0.774112	8	constrained
collagen biosynthetic process	0.03856	0.773405	15	accelerated
regulation of axon diameter	0.038614	0.773062	6	constrained
negative regulation of catalytic activity	0.0386755	0.77287	68	constrained
protein-arginine omega-N monomethyltransferase activity	0.038832	0.774574	7	constrained
N-acetylglucosamine metabolic process	0.03888	0.774111	21	constrained
positive regulation of cellular pH reduction	0.0388959	0.773012	3	constrained
endothelial cell proliferation	0.038915	0.77198	25	constrained
manganese-transporting ATPase activity	0.0389729	0.77172	3	accelerated
rRNA metabolic process	0.0390304	0.771454	3	accelerated
histone acetyltransferase binding	0.039074	0.770914	28	constrained
cell differentiation in spinal cord	0.0391132	0.770289	5	accelerated
calcium-dependent phospholipase A2 activity	0.0391543	0.769704	6	constrained
positive regulation of dendritic spine development	0.0391772	0.768764	39	constrained
negative regulation of receptor recycling	0.0392099	0.76802	3	constrained
phospholipase A2 activity	0.0393844	0.77005	24	constrained
arylsulfatase activity	0.039451	0.769967	15	accelerated
membranous septum morphogenesis	0.0395066	0.769671	10	accelerated
positive regulation of nitric-oxide synthase activity	0.0396351	0.770793	19	constrained
calcium-dependent protein serine/threonine kinase activity	0.0397326	0.771309	11	constrained
neuromuscular process controlling posture	0.039773	0.770717	13	constrained
chromosome passenger complex	0.0398372	0.770588	4	constrained
cell differentiation involved in salivary gland development	0.0398503	0.769472	3	accelerated
	0.039865	0.768391	3	constrained
regulation of embryonic development	0.0401538	0.772588	28	constrained
phosphatidylinositol biosynthetic process	0.0401962	0.772037	97	constrained
dendritic spine maintenance	0.040294	0.77255	15	constrained
positive regulation of ATP biosynthetic process	0.0402974	0.771255	16	constrained
deoxyribonucleotide catabolic process	0.0403108	0.770156	5	accelerated
clathrin coat	0.0403622	0.769785	7	constrained
insulin receptor signaling pathway	0.0404877	0.770826	100	constrained
cardiac muscle tissue development	0.040495	0.769617	37	constrained
positive regulation of cellular metabolic process	0.0405117	0.768591	9	constrained
cholesterol metabolic process	0.040631	0.769512	109	constrained
glomerular visceral epithelial cell differentiation	0.040679	0.769081	8	constrained
positive regulation of heparan sulfate proteoglycan biosynthetic process	0.0408162	0.770335	3	constrained
amylin receptor signaling pathway	0.0408424	0.769493	7	constrained
negative regulation of B cell receptor signaling pathway	0.0408772	0.768817	8	accelerated
positive regulation of myeloid cell differentiation	0.0408862	0.767658	5	constrained
chitinase activity	0.0409435	0.767408	6	constrained
histone H2A ubiquitination	0.0411066	0.769139	4	constrained
protein localization to chromosome, centromeric region	0.0413172	0.771751	6	constrained
cerebrospinal fluid circulation	0.0413192	0.770465	6	constrained
NAD(P)H dehydrogenase (quinone) activity	0.0414567	0.771705	8	constrained
protein-arginine N-methyltransferase activity	0.0414775	0.770772	8	constrained
15-oxoprostaglandin 13-oxidase activity	0.0415946	0.77163	3	constrained
sulfate transmembrane transporter activity	0.041598	0.770378	19	constrained
negative regulation of mast cell activation	0.0416131	0.769347	4	constrained
tetrapyrrole biosynthetic process	0.0416148	0.768072	6	accelerated
missingdef	0.0416227	0.766916	5	constrained
procollagen-proline 4-dioxygenase complex	0.0416462	0.76605	3	constrained
H4 histone acetyltransferase activity	0.041647	0.764771	12	constrained
platelet alpha granule organization	0.0418065	0.766405	4	constrained
virus receptor activity	0.0418242	0.765439	81	constrained
peptide hormone secretion	0.0418289	0.764239	3	constrained
DNA-(apurinic or apyrimidinic site) lyase activity	0.0419	0.764253	10	constrained
histamine receptor activity	0.0419019	0.763008	7	constrained
positive regulation of nitric oxide biosynthetic process	0.0419886	0.763308	49	constrained
long-term synaptic potentiation	0.0422028	0.765921	63	constrained
fatty acid transport	0.0424062	0.76833	23	constrained
NMDA selective glutamate receptor complex	0.042526	0.769218	19	constrained
endolysosome membrane	0.0426399	0.769997	15	constrained
negative regulation of cardiac muscle cell apoptotic process	0.0427629	0.770938	32	constrained
sulfate transport	0.0428115	0.770536	22	constrained
regulation of AV node cell action potential	0.0428438	0.769843	8	accelerated
muscle tissue morphogenesis	0.043069	0.772612	11	constrained
negative regulation of megakaryocyte differentiation	0.0430956	0.771816	7	constrained
RNA strand annealing activity	0.0431048	0.770711	6	constrained
cellular response to amino acid stimulus	0.043123	0.76977	60	constrained
apical dendrite	0.0431387	0.768788	32	accelerated
spanning component of membrane	0.0431442	0.767628	7	constrained
N-methyltransferase activity	0.0432523	0.768294	4	constrained
positive regulation of osteoblast differentiation	0.0434198	0.770011	75	constrained
fructose binding	0.0434438	0.769182	7	constrained
NMDA selective glutamate receptor signaling pathway	0.0435298	0.769451	10	constrained
positive regulation of glomerular mesangial cell proliferation	0.0435639	0.768804	6	constrained
clathrin-coated vesicle	0.0435971	0.768143	80	constrained
postsynapse assembly	0.0436567	0.767948	3	constrained
axonogenesis	0.0436914	0.767317	170	constrained
missingdef	0.0437137	0.76647	16	constrained
ureter urothelium development	0.0437374	0.765651	3	constrained
presynapse to nucleus signaling pathway	0.0437887	0.765317	6	accelerated
regulation of calcium ion transmembrane transport	0.0438956	0.765954	9	constrained
ganglioside GT1b binding	0.0438987	0.76478	4	constrained
mitotic chromosome movement towards spindle pole	0.0439997	0.765313	6	constrained
hormone secretion	0.0440049	0.764181	7	constrained
inflammatory response to antigenic stimulus	0.0440929	0.764488	9	accelerated
complement-dependent cytotoxicity	0.0445882	0.771844	16	accelerated
thyroid hormone transmembrane transporter activity	0.0445897	0.770643	8	accelerated
negative regulation of lipid storage	0.0445935	0.769486	9	constrained
histone H3-K9 trimethylation	0.0447684	0.771279	4	accelerated
positive regulation of lipid catabolic process	0.0448389	0.771272	8	accelerated
host cell	0.0450374	0.773462	54	constrained
thyroid hormone metabolic process	0.0451494	0.774163	9	accelerated
sexual reproduction	0.045166	0.773228	9	constrained
progesterone metabolic process	0.0451765	0.772191	15	constrained
cellular response to peptide	0.0452523	0.772273	21	constrained
spindle organization	0.0452644	0.771268	16	constrained
peptidase activator activity	0.0452825	0.770369	21	constrained
meiotic cytokinesis	0.0453438	0.770207	4	accelerated
missingdef	0.0455435	0.772392	17	constrained
cell migration	0.0455767	0.771751	332	constrained
lysophospholipid transporter activity	0.0456558	0.771888	3	constrained
regulation of cell adhesion	0.0456973	0.77139	74	constrained
phosphatidylinositol dephosphorylation	0.0457059	0.770339	32	constrained
aminoacyl-tRNA synthetase multienzyme complex	0.0459179	0.772714	17	constrained
mitochondrial small ribosomal subunit	0.0459821	0.772599	28	accelerated
missingdef	0.0460052	0.771794	3	constrained
response to immobilization stress	0.0460252	0.77094	31	constrained
positive regulation of gluconeogenesis	0.0461153	0.771261	15	constrained
missingdef	0.0461393	0.770477	16	accelerated
peroxisome matrix targeting signal-1 binding	0.0461411	0.769325	3	constrained
regulation of striated muscle cell differentiation	0.0461668	0.768575	3	accelerated
regulation of mitochondrial membrane permeability	0.0462619	0.76898	13	constrained
positive regulation of low-density lipoprotein particle receptor catabolic process	0.0463041	0.768507	4	constrained
regulation of pH	0.0463282	0.767735	28	constrained
bubble DNA binding	0.0464521	0.768616	5	constrained
comma-shaped body morphogenesis	0.0464717	0.767772	5	accelerated
regulation of vesicle-mediated transport	0.046482	0.766777	8	constrained
coenzyme A metabolic process	0.0466073	0.767679	8	constrained
mRNA (2'-O-methyladenosine-N6-)-methyltransferase activity	0.0466267	0.766836	3	constrained
cilium-dependent cell motility	0.0466452	0.765982	24	constrained
regulation of gluconeogenesis	0.0467294	0.766207	12	constrained
Wnt signaling pathway, planar cell polarity pathway	0.0467338	0.765125	94	constrained
salivary gland cavitation	0.0467678	0.76453	6	accelerated
skeletal muscle satellite cell maintenance involved in skeletal muscle regeneration	0.0468391	0.764546	5	constrained
specific granule membrane	0.0468466	0.763522	83	constrained
compact myelin	0.0468841	0.76299	3	constrained
response to leptin	0.0468934	0.762	9	constrained
glycoside catabolic process	0.0469016	0.760996	7	accelerated
N-acetylglucosamine-6-sulfatase activity	0.0472571	0.765621	7	accelerated
vasoconstriction	0.0472825	0.764893	18	constrained
plasma membrane raft	0.0473063	0.764141	40	constrained
regulation of synaptic vesicle fusion to presynaptic active zone membrane	0.0473912	0.764376	6	constrained
positive regulation of cholesterol storage	0.0474865	0.764779	11	constrained
Schwann cell microvillus	0.0475001	0.763866	7	accelerated
MutSbeta complex	0.0475384	0.763353	4	accelerated
integral component of postsynaptic density membrane	0.0476822	0.764533	89	constrained
negative regulation of autophagosome maturation	0.04771	0.763852	4	constrained
negative regulation of telomerase activity	0.0477237	0.762948	12	constrained
eukaryotic initiation factor 4E binding	0.0478657	0.764094	8	constrained
type 2 fibroblast growth factor receptor binding	0.0478688	0.763023	5	constrained
aromatic amino acid family metabolic process	0.0480745	0.76518	11	constrained
cGMP binding	0.0481065	0.76457	31	constrained
chromatin assembly or disassembly	0.048129	0.763811	11	accelerated
positive regulation of mast cell chemotaxis	0.0481592	0.763176	7	constrained
microcystin transport	0.0482672	0.763774	3	accelerated
mitotic G2 DNA damage checkpoint	0.0482729	0.762754	20	constrained
ribonuclease activity	0.0484006	0.763662	20	accelerated
negative regulation of retinal cell programmed cell death	0.0484078	0.762668	3	constrained
negative regulation of integrin biosynthetic process	0.0484245	0.761827	3	constrained
beta-galactosidase activity	0.0484466	0.761074	8	constrained
negative regulation of protein kinase activity by regulation of protein phosphorylation	0.0485508	0.76161	11	constrained
ciliary neurotrophic factor receptor complex	0.048573	0.76086	3	accelerated
testosterone biosynthetic process	0.048586	0.759969	13	constrained
3-chloroallyl aldehyde dehydrogenase activity	0.048589	0.758924	8	constrained
lysosomal membrane	0.0486717	0.759125	316	constrained
centriolar satellite	0.0487331	0.758994	36	constrained
establishment of localization in cell	0.0487402	0.758018	3	constrained
negative regulation of keratinocyte differentiation	0.0487908	0.757721	6	constrained
regulation of eIF2 alpha phosphorylation by amino acid starvation	0.0488709	0.757882	4	accelerated
all-trans retinal binding	0.0489322	0.757752	4	constrained
uracil metabolic process	0.0491101	0.759425	3	accelerated
cellular sodium ion homeostasis	0.0491417	0.758834	28	constrained
phosphorylated carbohydrate dephosphorylation	0.0493318	0.760689	3	constrained
regulation of apoptosis involved in tissue homeostasis	0.0494514	0.761453	3	accelerated
negative regulation of proteolysis	0.0494655	0.760593	22	constrained
axon regeneration	0.0495952	0.76151	28	constrained
ammonium transmembrane transport	0.0496091	0.76065	14	constrained
water transmembrane transporter activity	0.0497499	0.761734	13	accelerated
response to hepatocyte growth factor	0.0498124	0.761618	3	constrained
NAD-dependent histone deacetylase activity	0.0498645	0.761344	5	constrained
female genitalia morphogenesis	0.0500261	0.76274	5	constrained
negative regulation of cytoplasmic translation	0.0500912	0.762663	9	constrained
Rac guanyl-nucleotide exchange factor activity	0.0502023	0.763286	28	constrained
protein disulfide isomerase activity	0.0502365	0.762739	22	constrained
positive regulation of cholesterol transport	0.0504078	0.764272	3	constrained
retinal metabolic process	0.0505109	0.764769	26	constrained
missingdef	0.0505545	0.764364	5	constrained
interleukin-17 receptor activity	0.0505811	0.763704	9	constrained
endoplasmic reticulum exit site	0.0506313	0.763402	25	accelerated
positive regulation of natural killer cell degranulation	0.0506599	0.762775	3	constrained
cGMP catabolic process	0.0507764	0.763472	9	constrained
insulin-like growth factor-activated receptor activity	0.0508839	0.764032	3	constrained
metalloaminopeptidase activity	0.0510245	0.765086	33	constrained
cap-dependent translational initiation	0.0511053	0.765242	3	constrained
positive regulation of calcium ion import	0.0512031	0.765652	20	constrained
	0.051253	0.765345	6	constrained
Tat protein binding	0.0512701	0.76455	11	constrained
synaptic vesicle endocytosis	0.0512801	0.763652	63	constrained
pre-mRNA cleavage required for polyadenylation	0.051308	0.763022	10	constrained
regulation of angiogenesis	0.0513936	0.763251	44	constrained
positive regulation of lymphocyte proliferation	0.0515403	0.764386	11	constrained
glycine binding	0.0515459	0.763427	20	constrained
positive regulation of endothelial cell proliferation	0.0515861	0.762983	93	constrained
preribosome, large subunit precursor	0.0515981	0.762124	27	constrained
nitrate transport	0.0516227	0.761452	5	accelerated
lysosomal lumen	0.0516333	0.760577	110	constrained
transition metal ion binding	0.0516346	0.759567	10	constrained
positive regulation of isotype switching to IgA isotypes	0.0516475	0.75873	4	accelerated
negative regulation of tumor necrosis factor biosynthetic process	0.0517592	0.759344	3	constrained
positive regulation of cholesterol esterification	0.0518268	0.759312	8	constrained
cellular response to copper ion	0.0519076	0.759472	15	constrained
cell migration involved in sprouting angiogenesis	0.0520164	0.760041	30	constrained
hemopoiesis	0.0520564	0.759604	141	constrained
DNA double-strand break processing involved in repair via single-strand annealing	0.0520965	0.75917	5	constrained
transcription coactivator binding	0.0521798	0.759366	23	constrained
oligosaccharide-lipid intermediate biosynthetic process	0.0522479	0.759341	5	constrained
bulbus arteriosus development	0.0522499	0.758356	3	accelerated
spindle midzone	0.052296	0.758013	35	constrained
positive regulation of acrosome reaction	0.0523324	0.757531	34	accelerated
methionine metabolic process	0.0523698	0.757064	10	constrained
missingdef	0.052427	0.756884	4	constrained
positive regulation of protein modification process	0.0526531	0.75914	4	accelerated
positive regulation of substrate adhesion-dependent cell spreading	0.0527131	0.758999	49	constrained
diaphragm development	0.0529448	0.761327	14	constrained
non-canonical Wnt signaling pathway	0.0529679	0.760653	32	constrained
regulation of ectodermal cell fate specification	0.0529832	0.759869	3	constrained
neurotransmitter transport	0.0529882	0.758939	74	constrained
(S)-2-hydroxy-acid oxidase activity	0.0530042	0.758169	3	constrained
very-low-density lipoprotein particle receptor binding	0.0530104	0.757262	6	constrained
mammary gland alveolus development	0.0530267	0.7565	22	constrained
phospholipid metabolic process	0.0533049	0.759473	81	constrained
low-density lipoprotein receptor activity	0.053428	0.76023	20	constrained
positive regulation of PERK-mediated unfolded protein response	0.0534781	0.759948	5	constrained
trophectodermal cell proliferation	0.0536183	0.760946	4	constrained
nucleotide phosphatase activity, acting on free nucleotides	0.0536719	0.760713	3	constrained
regulation of relaxation of cardiac muscle	0.0537365	0.760637	6	constrained
negative regulation of DNA recombination	0.053852	0.761281	20	accelerated
gamma-aminobutyric acid biosynthetic process	0.0539054	0.761046	7	accelerated
steroid metabolic process	0.0539771	0.76107	134	constrained
plasma membrane protein complex	0.0540488	0.761094	13	constrained
netrin receptor activity	0.0541783	0.761931	8	constrained
sphingosine N-acyltransferase activity	0.0542311	0.761688	12	constrained
kidney morphogenesis	0.0542826	0.761427	15	accelerated
coreceptor activity	0.0543188	0.760953	46	constrained
negative regulation of monocyte differentiation	0.0544526	0.761846	5	constrained
response to organic substance	0.0545728	0.762546	124	constrained
missingdef	0.0545755	0.761605	3	constrained
positive regulation of sodium:proton antiporter activity	0.0546145	0.761172	7	accelerated
establishment of protein localization	0.0546625	0.760866	54	constrained
skin epidermis development	0.0546973	0.760376	6	constrained
tubulin deacetylase activity	0.0547952	0.760765	3	constrained
glycerophosphate shuttle	0.0547996	0.759855	5	accelerated
collagen type XI trimer	0.0548123	0.759063	5	accelerated
negative regulation of double-strand break repair via homologous recombination	0.0548233	0.758249	19	constrained
contact inhibition	0.0548576	0.75776	3	accelerated
ribonuclease H2 complex	0.0549802	0.75849	3	constrained
positive regulation of nuclear-transcribed mRNA poly(A) tail shortening	0.0549992	0.75779	13	constrained
apical plasma membrane	0.0550276	0.757222	413	constrained
morphogenesis of a polarized epithelium	0.0550579	0.756681	11	constrained
musculoskeletal movement	0.0551241	0.756634	12	accelerated
transforming growth factor beta receptor, inhibitory cytoplasmic mediator activity	0.0551599	0.756171	3	accelerated
aldehyde dehydrogenase (NAD) activity	0.0551965	0.755719	14	constrained
mesoderm morphogenesis	0.0552264	0.755178	5	accelerated
egg coat formation	0.0552736	0.754873	25	accelerated
adenylate cyclase activator activity	0.055307	0.754382	3	constrained
negative regulation of dendritic cell antigen processing and presentation	0.055313	0.753518	4	accelerated
regulated exocytosis	0.0553205	0.752677	31	constrained
plasma membrane lactate transport	0.0553265	0.751818	6	constrained
nuclear envelope reassembly	0.0553507	0.751208	8	constrained
branched-chain amino acid metabolic process	0.0553758	0.750611	3	constrained
membrane depolarization during bundle of His cell action potential	0.0554848	0.751152	4	constrained
protein localization to ciliary transition zone	0.0558653	0.755363	12	accelerated
taurine metabolic process	0.0558776	0.754591	5	constrained
regulation of gene silencing	0.0558879	0.753793	10	constrained
positive regulation of receptor biosynthetic process	0.05596	0.75383	9	constrained
cellular response to leucine	0.0560698	0.754375	11	constrained
glucose metabolic process	0.0560979	0.75382	67	constrained
regulation of cytokine biosynthetic process	0.056256	0.755011	5	constrained
proton-transporting two-sector ATPase complex	0.0562692	0.754257	6	constrained
positive regulation of axon extension involved in axon guidance	0.0563228	0.754046	11	constrained
metanephric nephron tubule morphogenesis	0.056432	0.754578	3	accelerated
cellular response to fructose stimulus	0.0564418	0.753782	9	constrained
negative regulation of phospholipase activity	0.0566553	0.755705	3	accelerated
cholecystokinin receptor activity	0.0567665	0.756261	3	constrained
scaRNA localization to Cajal body	0.0569876	0.758277	6	accelerated
regulation of saliva secretion	0.0570223	0.757811	4	constrained
camera-type eye development	0.0570391	0.757109	113	constrained
respiratory system process	0.0572956	0.759586	17	constrained
miRNA binding	0.05738	0.759778	30	constrained
negative regulation of cellular senescence	0.0574522	0.759809	16	constrained
drug binding	0.0574867	0.759341	99	constrained
negative regulation of platelet activation	0.0575814	0.759669	6	constrained
cartilage development involved in endochondral bone morphogenesis	0.0576081	0.7591	12	accelerated
myosin heavy chain binding	0.0576176	0.758306	10	accelerated
muscle myosin complex	0.0576179	0.757393	12	constrained
tRNA (uracil) methyltransferase activity	0.0577629	0.758382	3	accelerated
respiratory chain complex IV assembly	0.0578521	0.758637	7	accelerated
regulation of ventricular cardiac muscle cell membrane repolarization	0.0580076	0.75976	26	accelerated
negative regulation of cholesterol biosynthetic process	0.0580755	0.759734	7	constrained
negative regulation of filopodium assembly	0.0581809	0.760198	8	accelerated
neural retina development	0.0582168	0.759754	31	constrained
positive regulation of penile erection	0.0584537	0.761931	7	constrained
ruffle assembly	0.0585544	0.762329	14	constrained
positive regulation of adaptive immune response	0.0587157	0.763515	8	accelerated
regulation of wound healing	0.0587729	0.763346	7	constrained
nuclear protein quality control by the ubiquitin-proteasome system	0.058841	0.763318	5	constrained
positive regulation of oocyte development	0.0589368	0.76365	7	accelerated
cell migration involved in gastrulation	0.0589739	0.763221	54	constrained
cellular response to ethanol	0.0590251	0.762975	14	constrained
positive regulation of fat cell differentiation	0.0590272	0.762096	43	constrained
UTP binding	0.0591554	0.762845	4	constrained
regulation of cellular process	0.0593854	0.764904	3	constrained
development of secondary male sexual characteristics	0.0594072	0.764279	4	constrained
positive regulation of gene silencing by miRNA	0.059555	0.765275	12	constrained
ventricular cardiac muscle cell differentiation	0.0595556	0.764379	8	constrained
bicarbonate transport	0.0595821	0.763817	51	constrained
iron-sulfur cluster assembly	0.0596427	0.763694	21	accelerated
receptor activator activity	0.0599371	0.76656	4	constrained
negative regulation of platelet-derived growth factor receptor-beta signaling pathway	0.0601048	0.767802	6	constrained
negative regulation of vascular associated smooth muscle cell migration	0.0603078	0.769491	8	constrained
CCR4-NOT complex	0.0606359	0.77277	17	constrained
11-cis retinal binding	0.0606423	0.771947	6	constrained
vascular endothelial growth factor receptor signaling pathway	0.0608163	0.773256	82	constrained
neuron fate specification	0.0609064	0.773497	28	constrained
double-strand break repair via nonhomologous end joining	0.0609347	0.772953	57	accelerated
unidimensional cell growth	0.0610693	0.773758	9	constrained
positive regulation of dendritic cell apoptotic process	0.0610837	0.773039	3	accelerated
actin cortical patch assembly	0.0612007	0.77362	7	constrained
olfactory receptor activity	0.0614568	0.775955	38	constrained
calcium:sodium antiporter activity	0.0615342	0.77603	12	constrained
angioblast cell migration	0.0615728	0.775618	7	constrained
missingdef	0.0616597	0.775813	3	constrained
negative regulation of receptor activity	0.0617216	0.775694	19	constrained
sarcoplasmic reticulum calcium ion transport	0.0620988	0.779534	10	accelerated
transforming growth factor beta receptor, pathway-specific cytoplasmic mediator activity	0.0621653	0.779468	5	accelerated
UDP-alpha-D-glucose:glucosyl-glycogenin alpha-D-glucosyltransferase activity	0.0621934	0.778922	3	constrained
nonhomologous end joining complex	0.062361	0.780122	6	accelerated
mitochondrial proton-transporting ATP synthase complex assembly	0.0624341	0.780139	4	accelerated
trophectodermal cellular morphogenesis	0.0624505	0.779448	4	constrained
cellular response to vascular endothelial growth factor stimulus	0.0625425	0.779701	34	constrained
cochlear nucleus development	0.0625427	0.778811	3	constrained
dihydroceramidase activity	0.0625654	0.778202	4	accelerated
cortical microtubule organization	0.0625683	0.777349	5	accelerated
response to exogenous dsRNA	0.062574	0.776532	23	accelerated
cellular response to decreased oxygen levels	0.0626367	0.776424	4	constrained
regulation of protein localization	0.0626676	0.775922	72	constrained
receptor catabolic process	0.0627066	0.775522	12	constrained
positive regulation of glial cell differentiation	0.0627873	0.775637	9	accelerated
sperm midpiece	0.0628424	0.775437	26	constrained
regulation of cellular amino acid metabolic process	0.0628447	0.774586	48	constrained
positive regulation of protein sumoylation	0.0628802	0.774146	11	accelerated
G-protein coupled receptor signaling pathway, coupled to cyclic nucleotide second messenger	0.0628981	0.77349	53	constrained
cytoplasmic periphery of the nuclear pore complex	0.0629012	0.772654	4	constrained
heme export	0.0629248	0.772072	3	accelerated
endochondral bone growth	0.0630319	0.772514	10	accelerated
positive regulation of cell cycle G1/S phase transition	0.0631147	0.772658	12	constrained
Golgi vesicle docking	0.0631916	0.772729	3	accelerated
endocytosis	0.0632716	0.772838	355	constrained
myotome development	0.0633511	0.77294	5	constrained
glutamate decarboxylase activity	0.0633978	0.772643	4	accelerated
tRNA-intron endonuclease complex	0.0634043	0.771857	4	constrained
activation of store-operated calcium channel activity	0.0634145	0.771117	8	accelerated
cellular response to cAMP	0.0634812	0.771066	71	constrained
cytokine receptor binding	0.0635117	0.770576	6	constrained
positive regulation of toll-like receptor 3 signaling pathway	0.0636316	0.77117	5	constrained
parkin-mediated stimulation of mitophagy in response to mitochondrial depolarization	0.063689	0.771006	6	constrained
regulation of atrial cardiac muscle cell action potential	0.0637573	0.770974	7	accelerated
anterograde axonal protein transport	0.0637906	0.77052	12	accelerated
chemoattractant activity	0.0639462	0.771542	30	constrained
ubiquitin-like modifier activating enzyme activity	0.0640491	0.771927	13	constrained
pseudopodium	0.0641494	0.772279	19	constrained
programmed cell death	0.0641533	0.771472	39	constrained
clathrin-coated endocytic vesicle	0.0641774	0.770909	25	constrained
regulation of glucose import	0.0643012	0.771543	9	accelerated
sodium ion export across plasma membrane	0.0643226	0.770949	19	constrained
growth cone membrane	0.0645036	0.772267	10	constrained
positive regulation of endothelial cell chemotaxis	0.0645074	0.771463	13	constrained
positive regulation of osteoclast development	0.0645087	0.770631	6	constrained
negative regulation of pro-B cell differentiation	0.0645223	0.769947	4	accelerated
positive regulation of chaperone-mediated protein complex assembly	0.0645267	0.769155	3	constrained
inorganic anion exchanger activity	0.0645462	0.768545	17	constrained
sulfate transmembrane transport	0.0645587	0.767853	21	constrained
positive regulation of syncytium formation by plasma membrane fusion	0.0646198	0.76774	3	constrained
leading edge of lamellipodium	0.0647853	0.768866	4	accelerated
cerebellar cortex formation	0.0649318	0.769764	3	accelerated
negative regulation of cell death	0.0651458	0.77146	102	constrained
dendritic filopodium	0.0651622	0.770814	5	constrained
collateral sprouting in absence of injury	0.0652602	0.771134	3	constrained
epidermis development	0.0653346	0.771175	86	constrained
positive regulation of cAMP-mediated signaling	0.0654593	0.771809	24	constrained
low-density lipoprotein particle remodeling	0.0656223	0.772893	12	constrained
positive regulation of protein insertion into mitochondrial membrane involved in apoptotic signaling pathway	0.0656366	0.772225	21	constrained
positive regulation of myoblast fusion	0.0657032	0.772172	23	constrained
Wnt signaling pathway involved in somitogenesis	0.0657131	0.771455	4	constrained
snRNA processing	0.0657267	0.770782	15	constrained
negative regulation of macrophage derived foam cell differentiation	0.065765	0.7704	14	constrained
regulation of T cell cytokine production	0.0658844	0.770968	3	constrained
membrane depolarization during action potential	0.0660053	0.771552	17	constrained
G-protein coupled purinergic nucleotide receptor activity	0.0660081	0.770756	16	constrained
calcium-dependent protein serine/threonine phosphatase activity	0.0660321	0.770209	3	constrained
protein geranylgeranylation	0.0660401	0.769477	6	accelerated
peroxisomal importomer complex	0.0660648	0.768941	3	accelerated
[truncated: 1,047,641+ more rows]

## Sheet: T6. CHARGE Human GSE
		Human Longevity 90th percentile					Human Longevity 99th percentile
[truncated: 6 more rows]

[truncated: 1 more sheets: T7. CHARGE Human GSE Genes]
